# Supplementary material for: Temporally Reconfigurable Reservoir Computing with Flexible Electrolyte‐Gated TFTs for High‐Performance Neuromorphic Processing
Source: Adv Mater. 2025 Sep 17;38(1):e07979. doi: 10.1002/adma.202507979 (PMC12759255; doi:10.1002/adma.202507979)
Supplement: Supplementary file 2 — Data File [file ADMA-38-e07979-s001.xlsx]

## Sheet: tpulse
Time (s)	5 ms	10 ms	15 ms	20 ms	25 ms	30 ms	35 ms
0.12873	3.36725e-07	1.82851e-06	4.63792e-06	1.02638e-05	1.55176e-05	2.1191e-05	2.42561e-05
0.1342	1.984e-07	1.0546e-06	2.80638e-06	5.78844e-06	1.03577e-05	1.50173e-05	1.72344e-05
0.13964	1.53975e-07	7.85523e-07	2.06225e-06	4.3123e-06	8.00467e-06	1.19691e-05	1.37198e-05
0.1451	1.32267e-07	6.50732e-07	1.68211e-06	3.47831e-06	6.22613e-06	1.00114e-05	1.14773e-05
0.15057	1.21665e-07	5.6693e-07	1.43272e-06	2.93006e-06	5.21596e-06	8.62359e-06	9.88156e-06
0.15604	1.15102e-07	5.12408e-07	1.26966e-06	2.57012e-06	4.52837e-06	7.30294e-06	8.66038e-06
0.16151	1.10054e-07	4.73535e-07	1.15355e-06	2.29044e-06	4.0089e-06	6.44775e-06	7.52804e-06
0.16698	1.07025e-07	4.44255e-07	1.05813e-06	2.07891e-06	3.60856e-06	5.78289e-06	6.7193e-06
0.17245	1.05511e-07	4.21537e-07	9.84429e-07	1.9209e-06	3.30263e-06	5.25887e-06	6.06252e-06
0.17794	1.05006e-07	4.03868e-07	9.3546e-07	1.79873e-06	3.04264e-06	4.84086e-06	5.54254e-06
0.18341	1.05006e-07	3.91752e-07	8.875e-07	1.68413e-06	2.83162e-06	4.47536e-06	5.15483e-06
0.18888	1.06015e-07	3.80646e-07	8.51657e-07	1.59982e-06	2.67159e-06	4.19064e-06	4.79186e-06
0.19435	1.0753e-07	3.75092e-07	8.17328e-07	1.52965e-06	2.51812e-06	3.92913e-06	4.49804e-06
0.19982	1.0753e-07	3.64491e-07	7.97135e-07	1.45897e-06	2.40402e-06	3.70902e-06	4.26633e-06
0.2053	1.09549e-07	3.57928e-07	7.6533e-07	1.40748e-06	2.30356e-06	3.53435e-06	4.03612e-06
0.21078	1.13083e-07	3.55909e-07	7.51195e-07	1.35801e-06	2.19098e-06	3.37533e-06	3.84328e-06
0.21625	1.14093e-07	3.54394e-07	7.28982e-07	1.31964e-06	2.12485e-06	3.22539e-06	3.6782e-06
0.22172	1.15607e-07	3.48841e-07	7.204e-07	1.28026e-06	2.03953e-06	3.10625e-06	3.53786e-06
0.22718	1.2116e-07	3.5086e-07	7.06769e-07	1.2424e-06	1.97996e-06	2.9866e-06	3.40761e-06
0.23266	1.2116e-07	3.48336e-07	6.94653e-07	1.21009e-06	1.93402e-06	2.88968e-06	3.27837e-06
0.23812	1.23685e-07	3.49346e-07	6.83547e-07	1.18737e-06	1.87546e-06	2.7978e-06	3.20366e-06
0.2436	1.2116e-07	3.47327e-07	6.76984e-07	1.16718e-06	1.82397e-06	2.71298e-06	3.09966e-06
0.24906	1.27723e-07	3.47831e-07	6.68402e-07	1.14547e-06	1.77904e-06	2.6312e-06	3.00324e-06
0.25452	1.29743e-07	3.45812e-07	6.61334e-07	1.13134e-06	1.75026e-06	2.56557e-06	2.96033e-06
0.25999	1.31762e-07	3.46822e-07	6.54266e-07	1.12073e-06	1.7124e-06	2.51004e-06	2.87602e-06
0.26546	1.32267e-07	3.47327e-07	6.51742e-07	1.09903e-06	1.67959e-06	2.46107e-06	2.80838e-06
0.27092	1.37315e-07	3.46822e-07	6.49218e-07	1.07833e-06	1.65586e-06	2.40302e-06	2.74679e-06
0.27638	1.35296e-07	3.46317e-07	6.4417e-07	1.06773e-06	1.62052e-06	2.3596e-06	2.69731e-06
0.28184	1.42868e-07	3.49346e-07	6.4215e-07	1.0546e-06	1.59376e-06	2.3071e-06	2.64582e-06
0.28731	1.45897e-07	3.46822e-07	6.35587e-07	1.03895e-06	1.56903e-06	2.25459e-06	2.59483e-06
0.29277	1.46402e-07	3.49851e-07	6.34578e-07	1.03289e-06	1.55944e-06	2.21269e-06	2.55697e-06
0.29823	1.50441e-07	3.50356e-07	6.30539e-07	1.02784e-06	1.52915e-06	2.17332e-06	2.51002e-06
0.3037	1.5246e-07	3.5086e-07	6.29529e-07	1.01169e-06	1.51299e-06	2.13495e-06	2.47266e-06
0.30916	1.51451e-07	3.51365e-07	6.27005e-07	1.00816e-06	1.49179e-06	2.11173e-06	2.42975e-06
0.31462	1.59528e-07	3.52375e-07	6.23976e-07	1.00159e-06	1.48068e-06	2.09305e-06	2.39946e-06
0.32008	1.61042e-07	3.54899e-07	6.24481e-07	9.93516e-07	1.45998e-06	2.04206e-06	2.36412e-06
0.32553	1.64576e-07	3.60452e-07	6.23976e-07	9.82409e-07	1.45342e-06	2.02086e-06	2.33585e-06
0.33098	1.65081e-07	3.60452e-07	6.23976e-07	9.71303e-07	1.43474e-06	1.99258e-06	2.31263e-06
0.33643	1.67605e-07	3.60452e-07	6.21452e-07	9.75846e-07	1.41707e-06	1.97189e-06	2.27325e-06
0.34189	1.71139e-07	3.61462e-07	6.19938e-07	9.62216e-07	1.41e-06	1.95674e-06	2.24801e-06
0.34734	1.72654e-07	3.62472e-07	6.21452e-07	9.61206e-07	1.39587e-06	1.94008e-06	2.22075e-06
0.35281	1.76187e-07	3.64491e-07	6.17413e-07	9.55653e-07	1.38678e-06	1.90626e-06	2.20207e-06
0.35826	1.76187e-07	3.6651e-07	6.21957e-07	9.52624e-07	1.37568e-06	1.88909e-06	2.17835e-06
0.3637	1.83255e-07	3.70044e-07	6.19938e-07	9.48585e-07	1.36154e-06	1.88354e-06	2.15058e-06
0.36916	1.80731e-07	3.69539e-07	6.19433e-07	9.38488e-07	1.35094e-06	1.86739e-06	2.13796e-06
0.37461	1.85274e-07	3.75092e-07	6.18423e-07	9.43032e-07	1.34185e-06	1.8477e-06	2.11575e-06
0.38005	1.88303e-07	3.75597e-07	6.18928e-07	9.38488e-07	1.33478e-06	1.82801e-06	2.08647e-06
0.38551	1.90323e-07	3.78121e-07	6.19433e-07	9.30916e-07	1.33125e-06	1.80983e-06	2.09303e-06
0.39096	1.90323e-07	3.8317e-07	6.17918e-07	9.29906e-07	1.31863e-06	1.79822e-06	2.0688e-06
0.39641	1.93857e-07	3.8317e-07	6.21452e-07	9.24858e-07	1.31913e-06	1.78207e-06	2.05618e-06
0.40186	1.96886e-07	3.8418e-07	6.19433e-07	9.25363e-07	1.31913e-06	1.76793e-06	2.0486e-06
0.40732	2.00924e-07	3.84684e-07	6.19938e-07	9.23848e-07	1.30904e-06	1.76339e-06	2.02993e-06
0.41277	2.02944e-07	3.87209e-07	6.22967e-07	9.20819e-07	1.29036e-06	1.73865e-06	2.00569e-06
0.41822	2.07992e-07	3.87209e-07	6.18423e-07	9.20819e-07	1.29591e-06	1.72856e-06	1.99812e-06
0.42367	2.06982e-07	3.90238e-07	6.24481e-07	9.08703e-07	1.28077e-06	1.71694e-06	1.99206e-06
0.42911	2.12536e-07	3.94276e-07	6.16909e-07	9.08198e-07	1.26613e-06	1.69726e-06	1.97843e-06
0.43459	2.14555e-07	3.91752e-07	6.22462e-07	9.07189e-07	1.26158e-06	1.69069e-06	1.96985e-06
0.44008	2.17584e-07	3.95791e-07	6.23976e-07	9.12237e-07	1.25805e-06	1.68665e-06	1.96076e-06
0.44557	2.18594e-07	3.99325e-07	6.2751e-07	9.07189e-07	1.26007e-06	1.67504e-06	1.9441e-06
0.45105	2.22632e-07	4.01849e-07	6.24481e-07	9.03655e-07	1.25199e-06	1.65636e-06	1.93502e-06
0.45652	2.25156e-07	4.04878e-07	6.265e-07	9.0416e-07	1.24593e-06	1.64576e-06	1.92492e-06
0.462	2.3071e-07	4.07402e-07	6.2751e-07	9.06684e-07	1.23483e-06	1.64576e-06	1.90321e-06
0.46748	2.30205e-07	4.11441e-07	6.25491e-07	8.98606e-07	1.23432e-06	1.63819e-06	1.89413e-06
0.47296	2.34243e-07	4.09421e-07	6.2751e-07	9.04665e-07	1.22927e-06	1.63516e-06	1.88958e-06
0.47842	2.37272e-07	4.1245e-07	6.25996e-07	9.00121e-07	1.22473e-06	1.62204e-06	1.88201e-06
0.48388	2.41311e-07	4.1447e-07	6.31549e-07	9.0214e-07	1.21716e-06	1.61497e-06	1.87494e-06
0.48936	2.42321e-07	4.14974e-07	6.31549e-07	8.98102e-07	1.2212e-06	1.60588e-06	1.86081e-06
0.49483	2.47874e-07	4.15479e-07	6.35587e-07	8.96587e-07	1.21362e-06	1.59982e-06	1.85323e-06
0.5003	2.49893e-07	4.18508e-07	6.34073e-07	8.90529e-07	1.20807e-06	1.58064e-06	1.83254e-06
0.50576	2.50398e-07	4.21537e-07	6.34578e-07	8.98102e-07	1.20302e-06	1.57509e-06	1.82648e-06
0.51124	2.53427e-07	4.24061e-07	6.36597e-07	8.91034e-07	1.20353e-06	1.5761e-06	1.82194e-06
0.51671	2.56961e-07	4.25071e-07	6.35083e-07	8.86995e-07	1.19646e-06	1.56852e-06	1.82194e-06
0.52218	2.56961e-07	4.281e-07	6.37607e-07	8.91539e-07	1.19192e-06	1.55287e-06	1.80427e-06
0.52764	2.5999e-07	4.31634e-07	6.37607e-07	8.96082e-07	1.18535e-06	1.55388e-06	1.79366e-06
0.53311	2.62009e-07	4.30624e-07	6.41141e-07	8.93053e-07	1.18838e-06	1.54581e-06	1.79619e-06
0.53857	2.66048e-07	4.36178e-07	6.39121e-07	8.95073e-07	1.18232e-06	1.54126e-06	1.78407e-06
0.54403	2.67058e-07	4.35168e-07	6.39121e-07	8.875e-07	1.18434e-06	1.53369e-06	1.78811e-06
0.5495	2.71601e-07	4.35673e-07	6.46694e-07	8.85481e-07	1.17677e-06	1.53217e-06	1.77549e-06
0.55496	2.76145e-07	4.39711e-07	6.43665e-07	8.90529e-07	1.18081e-06	1.5241e-06	1.77297e-06
0.56041	2.7564e-07	4.41731e-07	6.48713e-07	8.88005e-07	1.17425e-06	1.51703e-06	1.76085e-06
0.56587	2.79174e-07	4.43245e-07	6.46694e-07	8.90024e-07	1.17324e-06	1.51501e-06	1.75833e-06
0.57134	2.80688e-07	4.47789e-07	6.45179e-07	8.94568e-07	1.17526e-06	1.50794e-06	1.75782e-06
0.57679	2.84727e-07	4.48798e-07	6.52247e-07	8.93558e-07	1.16516e-06	1.49835e-06	1.73965e-06
0.58225	2.86746e-07	4.54352e-07	6.52247e-07	8.92044e-07	1.16667e-06	1.49381e-06	1.73914e-06
0.58771	2.90785e-07	4.54856e-07	6.55276e-07	8.90529e-07	1.16011e-06	1.4933e-06	1.72652e-06
0.59315	2.93309e-07	4.5839e-07	6.55781e-07	8.8851e-07	1.17122e-06	1.48623e-06	1.72147e-06
0.59861	2.94824e-07	4.594e-07	6.53257e-07	8.89015e-07	1.16566e-06	1.48018e-06	1.70986e-06
0.60407	2.94824e-07	4.63943e-07	6.54771e-07	8.85986e-07	1.16062e-06	1.47311e-06	1.71542e-06
0.60953	2.97348e-07	4.62934e-07	6.62344e-07	8.89015e-07	1.16718e-06	1.47816e-06	1.71441e-06
0.61498	3.03406e-07	4.65458e-07	6.60324e-07	8.83462e-07	1.15658e-06	1.46907e-06	1.70986e-06
0.62042	3.01891e-07	4.67477e-07	6.58305e-07	8.84471e-07	1.15304e-06	1.46503e-06	1.69674e-06
0.62588	3.08454e-07	4.73535e-07	6.64868e-07	8.86995e-07	1.15254e-06	1.46402e-06	1.69977e-06
0.63133	3.10978e-07	4.72021e-07	6.61334e-07	8.8649e-07	1.15607e-06	1.45847e-06	1.68765e-06
0.63678	3.12493e-07	4.70001e-07	6.65373e-07	8.8851e-07	1.15203e-06	1.45493e-06	1.69118e-06
0.64223	3.12998e-07	4.77069e-07	6.69916e-07	8.82957e-07	1.149e-06	1.4514e-06	1.67301e-06
0.64767	3.17541e-07	4.77574e-07	6.68402e-07	8.82957e-07	1.14749e-06	1.44686e-06	1.67049e-06
0.65311	3.18046e-07	4.78079e-07	6.67897e-07	8.85481e-07	1.14345e-06	1.4408e-06	1.66897e-06
0.65856	3.19056e-07	4.81613e-07	6.71936e-07	8.83462e-07	1.14396e-06	1.44282e-06	1.66392e-06
0.66403	3.23599e-07	4.83632e-07	6.69411e-07	8.83462e-07	1.14295e-06	1.43929e-06	1.65787e-06
0.66947	3.23094e-07	4.87166e-07	6.72945e-07	8.90024e-07	1.1379e-06	1.43828e-06	1.65029e-06

## Sheet: tpulse_vs_taw
tpulse	ΔIDS	τ
0.005	3.36725e-07	0.01613
0.01	1.82851e-06	0.01444
0.015	4.63792e-06	0.01498
0.02	1.02638e-05	0.01371
0.025	1.55176e-05	0.01747
0.03	2.1191e-05	0.02116
0.035	2.42561e-05	0.02122

## Sheet: Vmag
Time (s)	3.0 V	3.5 V	4.0 V	4.5 V	5.0 V	5.5 V
0.12709	1.20806e-06	2.51709e-06	4.4102e-06	1.22866e-05	1.96384e-05	2.98002e-05
0.13254	8.02681e-07	1.61899e-06	2.78919e-06	8.13535e-06	1.36769e-05	2.22893e-05
0.13801	6.34573e-07	1.23734e-06	2.09353e-06	5.81363e-06	1.08105e-05	1.83466e-05
0.14347	5.41179e-07	1.02885e-06	1.70784e-06	4.68281e-06	8.98852e-06	1.56523e-05
0.14893	4.84133e-07	8.9658e-07	1.45745e-06	3.94828e-06	7.36498e-06	1.3739e-05
0.15438	4.44756e-07	8.09749e-07	1.28227e-06	3.43184e-06	6.38056e-06	1.22351e-05
0.15982	4.1901e-07	7.50179e-07	1.16919e-06	3.05877e-06	5.61322e-06	1.10391e-05
0.16528	3.95788e-07	7.01715e-07	1.07731e-06	2.7584e-06	5.03569e-06	1.00436e-05
0.17075	3.80138e-07	6.64358e-07	1.0036e-06	2.53476e-06	4.58033e-06	9.20509e-06
0.17623	3.68022e-07	6.32553e-07	9.37471e-07	2.3621e-06	4.21433e-06	8.51246e-06
0.1817	3.59945e-07	6.04788e-07	9.00114e-07	2.21924e-06	3.91496e-06	7.74815e-06
0.18717	3.50353e-07	5.91157e-07	8.673e-07	2.09404e-06	3.65245e-06	7.15598e-06
0.19264	3.42276e-07	5.69449e-07	8.31962e-07	1.98752e-06	3.4384e-06	6.68144e-06
0.19809	3.37732e-07	5.58343e-07	8.06215e-07	1.89968e-06	3.25313e-06	6.23214e-06
0.20353	3.36218e-07	5.46227e-07	7.81983e-07	1.82749e-06	3.11127e-06	5.87876e-06
0.20897	3.3016e-07	5.38655e-07	7.63809e-07	1.76186e-06	2.96538e-06	5.55617e-06
0.2144	3.34198e-07	5.30073e-07	7.45635e-07	1.69219e-06	2.84169e-06	5.2982e-06
0.21984	3.31674e-07	5.18966e-07	7.28471e-07	1.64625e-06	2.73618e-06	5.04629e-06
0.22527	3.26121e-07	5.13918e-07	7.13831e-07	1.60082e-06	2.63673e-06	4.81407e-06
0.23073	3.29655e-07	5.09374e-07	7.06764e-07	1.56397e-06	2.55142e-06	4.62728e-06
0.23618	3.23597e-07	5.02307e-07	6.92628e-07	1.52964e-06	2.48225e-06	4.43948e-06
0.24162	3.28645e-07	5.01297e-07	6.89094e-07	1.49531e-06	2.41461e-06	4.26936e-06
0.24706	3.3016e-07	4.94734e-07	6.76474e-07	1.45745e-06	2.34242e-06	4.1174e-06
0.25249	3.2814e-07	4.96249e-07	6.74959e-07	1.44685e-06	2.28386e-06	3.99119e-06
0.25794	3.2915e-07	4.9322e-07	6.61834e-07	1.42009e-06	2.23236e-06	3.88669e-06
0.26339	3.3016e-07	4.91705e-07	6.58805e-07	1.38526e-06	2.19349e-06	3.76907e-06
0.26884	3.3016e-07	4.90191e-07	6.50727e-07	1.37062e-06	2.13291e-06	3.66406e-06
0.27428	3.31169e-07	4.89181e-07	6.49213e-07	1.34588e-06	2.09909e-06	3.56966e-06
0.27972	3.34703e-07	4.91201e-07	6.4265e-07	1.32619e-06	2.06324e-06	3.4793e-06
0.28517	3.33189e-07	4.88676e-07	6.38611e-07	1.30852e-06	2.01327e-06	3.39549e-06
0.29061	3.37732e-07	4.84133e-07	6.38611e-07	1.29489e-06	2.00014e-06	3.31321e-06
0.29605	3.32179e-07	4.81104e-07	6.44164e-07	1.27924e-06	1.95673e-06	3.24909e-06
0.3015	3.37227e-07	4.82618e-07	6.32553e-07	1.25905e-06	1.92896e-06	3.1769e-06
0.30695	3.36218e-07	4.85647e-07	6.2902e-07	1.25703e-06	1.90624e-06	3.12289e-06
0.31239	3.38742e-07	4.89181e-07	6.30029e-07	1.24138e-06	1.86939e-06	3.06231e-06
0.31785	3.40256e-07	4.87162e-07	6.25486e-07	1.23532e-06	1.85323e-06	3.01081e-06
0.32328	3.4379e-07	4.91201e-07	6.24981e-07	1.21664e-06	1.83203e-06	2.95629e-06
0.32873	3.46819e-07	4.91705e-07	6.26495e-07	1.19897e-06	1.81739e-06	2.90682e-06
0.33422	3.51362e-07	4.89686e-07	6.23466e-07	1.20352e-06	1.79518e-06	2.86088e-06
0.33969	3.52877e-07	4.92715e-07	6.24981e-07	1.19443e-06	1.77448e-06	2.80888e-06
0.34518	3.53887e-07	4.92715e-07	6.20942e-07	1.18534e-06	1.75227e-06	2.76446e-06
0.35066	3.55401e-07	4.9322e-07	6.21952e-07	1.17272e-06	1.74571e-06	2.73467e-06
0.35614	3.5944e-07	4.91705e-07	6.21952e-07	1.16969e-06	1.72299e-06	2.70236e-06
0.36162	3.5742e-07	4.97763e-07	6.21447e-07	1.16313e-06	1.69977e-06	2.65895e-06
0.3671	3.59945e-07	4.92715e-07	6.21952e-07	1.15758e-06	1.68311e-06	2.6226e-06
0.37257	3.63478e-07	4.98773e-07	6.20437e-07	1.15001e-06	1.67755e-06	2.59382e-06
0.37805	3.63478e-07	5.02812e-07	6.19933e-07	1.149e-06	1.65938e-06	2.56454e-06
0.38353	3.68527e-07	5.02812e-07	6.21447e-07	1.15051e-06	1.65282e-06	2.52365e-06
0.38901	3.70041e-07	5.00288e-07	6.23466e-07	1.14142e-06	1.63515e-06	2.49336e-06
0.39447	3.71051e-07	5.03317e-07	6.19933e-07	1.12476e-06	1.61445e-06	2.48175e-06
0.39993	3.7408e-07	5.03821e-07	6.21447e-07	1.12325e-06	1.60587e-06	2.44237e-06
0.40542	3.76604e-07	5.04326e-07	6.22962e-07	1.11517e-06	1.59779e-06	2.42067e-06
0.4109	3.78119e-07	5.05336e-07	6.21447e-07	1.12123e-06	1.57911e-06	2.39542e-06
0.41635	3.83167e-07	5.07355e-07	6.22457e-07	1.11164e-06	1.57204e-06	2.35302e-06
0.42181	3.85691e-07	5.0685e-07	6.22457e-07	1.10053e-06	1.56296e-06	2.34696e-06
0.42727	3.85186e-07	5.12908e-07	6.19933e-07	1.1081e-06	1.56649e-06	2.32879e-06
0.43275	3.86701e-07	5.10384e-07	6.2902e-07	1.10104e-06	1.55538e-06	2.31213e-06
0.43822	3.86701e-07	5.12908e-07	6.25486e-07	1.10003e-06	1.5468e-06	2.28537e-06
0.44366	3.90234e-07	5.17452e-07	6.2599e-07	1.09599e-06	1.53671e-06	2.26821e-06
0.44913	3.94273e-07	5.18461e-07	6.23971e-07	1.09599e-06	1.52711e-06	2.24498e-06
0.45458	3.96292e-07	5.20986e-07	6.25486e-07	1.08993e-06	1.52711e-06	2.23186e-06
0.46005	4.0336e-07	5.18966e-07	6.2599e-07	1.09195e-06	1.51348e-06	2.21722e-06
0.46552	4.01846e-07	5.20481e-07	6.31039e-07	1.0864e-06	1.50591e-06	2.20207e-06
0.47098	4.0437e-07	5.23005e-07	6.22457e-07	1.08034e-06	1.49834e-06	2.16573e-06
0.47644	4.10933e-07	5.225e-07	6.29524e-07	1.0768e-06	1.49329e-06	2.15664e-06
0.48189	4.08408e-07	5.28558e-07	6.24981e-07	1.07479e-06	1.49127e-06	2.14806e-06
0.48735	4.12447e-07	5.30577e-07	6.32553e-07	1.07226e-06	1.48319e-06	2.13695e-06
0.49281	4.13457e-07	5.30073e-07	6.33563e-07	1.06418e-06	1.47158e-06	2.11019e-06
0.49828	4.16486e-07	5.32597e-07	6.36592e-07	1.06317e-06	1.46855e-06	2.09959e-06
0.50373	4.22039e-07	5.27044e-07	6.33058e-07	1.06822e-06	1.46754e-06	2.08293e-06
0.50918	4.21029e-07	5.36635e-07	6.37602e-07	1.05964e-06	1.45947e-06	2.07536e-06
0.51463	4.21534e-07	5.3714e-07	6.40631e-07	1.05459e-06	1.45391e-06	2.05618e-06
0.5201	4.23553e-07	5.3815e-07	6.34573e-07	1.06065e-06	1.44987e-06	2.03497e-06
0.52554	4.24563e-07	5.3714e-07	6.38611e-07	1.05611e-06	1.44483e-06	2.03598e-06
0.531	4.25573e-07	5.42188e-07	6.44669e-07	1.05409e-06	1.44331e-06	2.01327e-06
0.53646	4.29106e-07	5.40169e-07	6.44669e-07	1.05459e-06	1.43221e-06	2.01377e-06
0.54191	4.35164e-07	5.47742e-07	6.4164e-07	1.05611e-06	1.43725e-06	2.00115e-06
0.54736	4.3466e-07	5.47742e-07	6.46689e-07	1.05156e-06	1.4216e-06	1.99408e-06
0.55282	4.3264e-07	5.53295e-07	6.44669e-07	1.04954e-06	1.41454e-06	1.98197e-06
0.55828	4.38193e-07	5.52285e-07	6.44669e-07	1.05055e-06	1.40394e-06	1.96682e-06
0.56373	4.41727e-07	5.54304e-07	6.49213e-07	1.04399e-06	1.40949e-06	1.95471e-06
0.56918	4.46776e-07	5.52285e-07	6.50222e-07	1.04752e-06	1.41201e-06	1.94007e-06
0.57462	4.46271e-07	5.55314e-07	6.51232e-07	1.04904e-06	1.40696e-06	1.9441e-06
0.58007	4.4728e-07	5.55819e-07	6.49213e-07	1.05257e-06	1.40394e-06	1.93906e-06
0.58552	4.493e-07	5.60362e-07	6.53251e-07	1.04601e-06	1.3999e-06	1.92745e-06
0.59098	4.4829e-07	5.58848e-07	6.49718e-07	1.04601e-06	1.38526e-06	1.91836e-06
0.59643	4.53338e-07	5.64401e-07	6.55271e-07	1.04702e-06	1.38425e-06	1.90321e-06
0.60188	4.56367e-07	5.58343e-07	6.55271e-07	1.03743e-06	1.38021e-06	1.89816e-06
0.60732	4.56367e-07	5.64906e-07	6.60319e-07	1.03541e-06	1.38475e-06	1.87999e-06
0.61276	4.59901e-07	5.72983e-07	6.61329e-07	1.03945e-06	1.3792e-06	1.86636e-06
0.61821	4.6394e-07	5.67935e-07	6.62338e-07	1.03187e-06	1.37516e-06	1.86232e-06
0.62366	4.6293e-07	5.70964e-07	6.62843e-07	1.03591e-06	1.37163e-06	1.85677e-06
0.62911	4.66969e-07	5.71974e-07	6.67387e-07	1.03238e-06	1.37062e-06	1.85576e-06
0.63454	4.68988e-07	5.71974e-07	6.64358e-07	1.03642e-06	1.37011e-06	1.84213e-06
0.63997	4.71512e-07	5.75002e-07	6.66377e-07	1.03389e-06	1.3686e-06	1.82648e-06
0.64541	4.72522e-07	5.81565e-07	6.67387e-07	1.03692e-06	1.35446e-06	1.81335e-06
0.65084	4.76561e-07	5.79041e-07	6.7092e-07	1.03995e-06	1.35042e-06	1.81436e-06
0.65632	4.76561e-07	5.8207e-07	6.72435e-07	1.03591e-06	1.34235e-06	1.81386e-06
0.6618	4.77065e-07	5.86614e-07	6.74454e-07	1.03743e-06	1.34941e-06	1.80174e-06
0.66729	4.81609e-07	5.87623e-07	6.72435e-07	1.03541e-06	1.33831e-06	1.80023e-06

## Sheet: Vmag_vs_taw
Vmag (V)	ΔIDS	τ
3	1.20806e-06	0.01945
3.5	2.51709e-06	0.01732
4	4.4102e-06	0.01627
4.5	1.22866e-05	0.01632
5	2.0216e-05	0.02071
5.5	2.85113e-05	0.02412

## Sheet: Vbg
Time (s)	0.0 V	0.25 V	0.5 V	0.75 V	1.0 V	1.25 V	1.5 V
0.12499	4.80852e-06	9.50143e-06	1.35789e-05	1.6929e-05	2.04653e-05	2.46226e-05	2.85583e-05
0.13043	1.55791e-06	3.45355e-06	6.68548e-06	1.08014e-05	1.43882e-05	1.87383e-05	2.31167e-05
0.13589	6.47698e-07	1.82244e-06	4.29561e-06	7.3256e-06	1.13966e-05	1.57467e-05	2.03048e-05
0.14133	3.20568e-07	1.0768e-06	3.00627e-06	5.57636e-06	9.46659e-06	1.37415e-05	1.84309e-05
0.14681	1.8073e-07	7.02725e-07	2.23388e-06	4.45311e-06	8.14747e-06	1.23441e-05	1.70153e-05
0.15227	1.14597e-07	4.88676e-07	1.7351e-06	3.69132e-06	6.89448e-06	1.12749e-05	1.59617e-05
0.15773	7.82488e-08	3.5742e-07	1.38879e-06	3.12289e-06	6.08675e-06	1.0399e-05	1.51232e-05
0.16321	5.55314e-08	2.74628e-07	1.13688e-06	2.7165e-06	5.44965e-06	9.70285e-06	1.43963e-05
0.16869	4.03865e-08	2.19097e-07	9.70285e-07	2.39946e-06	4.98066e-06	9.11271e-06	1.38107e-05
0.17417	3.23092e-08	1.76186e-07	8.33981e-07	2.14048e-06	4.56165e-06	8.61343e-06	1.33134e-05
0.17964	2.47367e-08	1.43372e-07	7.23928e-07	1.93603e-06	4.23351e-06	8.18735e-06	1.28459e-05
0.18513	1.96884e-08	1.24693e-07	6.31544e-07	1.76136e-06	3.94929e-06	7.73704e-06	1.24779e-05
0.1906	1.76691e-08	1.0349e-07	5.67935e-07	1.61647e-06	3.71e-06	7.36952e-06	1.21553e-05
0.1961	1.31256e-08	8.83454e-08	5.01297e-07	1.49127e-06	3.50605e-06	7.08127e-06	1.18731e-05
0.20159	1.31256e-08	7.7744e-08	4.58387e-07	1.3999e-06	3.34451e-06	6.82481e-06	1.1598e-05
0.20708	9.59179e-09	6.71425e-08	4.16486e-07	1.30903e-06	3.18548e-06	6.58704e-06	1.13738e-05
0.21258	1.06015e-08	6.05797e-08	3.86196e-07	1.24138e-06	3.05271e-06	6.37299e-06	1.11704e-05
0.21807	6.05798e-09	5.45218e-08	3.53382e-07	1.1707e-06	2.93913e-06	6.21144e-06	1.09473e-05
0.22354	8.58213e-09	4.89686e-08	3.25111e-07	1.11669e-06	2.82806e-06	6.05292e-06	1.07933e-05
0.22904	6.05798e-09	4.24058e-08	3.01889e-07	1.05964e-06	2.7377e-06	5.92571e-06	1.06272e-05
0.23453	5.55315e-09	4.03865e-08	2.78667e-07	1.00108e-06	2.67005e-06	5.77476e-06	1.04954e-05
0.24003	7.06764e-09	3.63478e-08	2.63522e-07	9.64227e-07	2.58978e-06	5.65461e-06	1.03713e-05
0.24553	4.54348e-09	3.33189e-08	2.44843e-07	9.24346e-07	2.52264e-06	5.53951e-06	1.02279e-05
0.25101	4.54348e-09	2.82705e-08	2.31717e-07	8.84969e-07	2.45651e-06	5.43451e-06	1.01244e-05
0.25651	4.03865e-09	3.12995e-08	2.19097e-07	8.52155e-07	2.39795e-06	5.34111e-06	1.00118e-05
0.262	2.52416e-09	2.87754e-08	2.05971e-07	8.2136e-07	2.35302e-06	5.27296e-06	9.93911e-06
0.26748	3.02899e-09	2.62512e-08	1.9537e-07	7.97128e-07	2.28991e-06	5.20329e-06	9.84925e-06
0.27298	3.4974e-15	2.37271e-08	1.84263e-07	7.70372e-07	2.24751e-06	5.12605e-06	9.75182e-06
0.27847	-5.04826e-10	2.17077e-08	1.77701e-07	7.50179e-07	2.21217e-06	5.06144e-06	9.65893e-06
0.28396	1.5145e-09	1.96884e-08	1.72147e-07	7.25947e-07	2.16774e-06	4.99278e-06	9.60946e-06
0.28946	1.5145e-09	1.96884e-08	1.62556e-07	7.12317e-07	2.13039e-06	4.95845e-06	9.55595e-06
0.29493	2.01933e-09	1.66594e-08	1.56498e-07	6.8758e-07	2.09606e-06	4.90241e-06	9.48982e-06
0.30043	1.5145e-09	1.61546e-08	1.47916e-07	6.76978e-07	2.06728e-06	4.8595e-06	9.40046e-06
0.30592	2.01933e-09	1.36304e-08	1.42867e-07	6.60824e-07	2.03144e-06	4.8171e-06	9.38128e-06
0.3114	2.01933e-09	1.51449e-08	1.37819e-07	6.39116e-07	2.01327e-06	4.77722e-06	9.34897e-06
0.31689	3.4974e-15	1.46401e-08	1.34285e-07	6.27505e-07	1.98298e-06	4.73077e-06	9.29899e-06
0.32239	1.00967e-09	1.51449e-08	1.27217e-07	6.07817e-07	1.96581e-06	4.70099e-06	9.24497e-06
0.32789	2.52416e-09	1.31256e-08	1.21159e-07	5.94691e-07	1.93603e-06	4.67423e-06	9.22427e-06
0.33339	1.00967e-09	1.16111e-08	1.1813e-07	5.8409e-07	1.91432e-06	4.62728e-06	9.15612e-06
0.33886	1.5145e-09	1.21159e-08	1.14597e-07	5.76517e-07	1.88554e-06	4.61517e-06	9.13038e-06
0.34436	2.52416e-09	1.21159e-08	1.11568e-07	5.6743e-07	1.87141e-06	4.57781e-06	9.08797e-06
0.34985	1.5145e-09	9.59179e-09	1.08539e-07	5.54304e-07	1.86283e-06	4.54045e-06	9.07333e-06
0.35533	5.04835e-10	9.59179e-09	1.01976e-07	5.47237e-07	1.84213e-06	4.55257e-06	9.05112e-06
0.36083	5.04835e-10	7.57247e-09	9.99566e-08	5.37645e-07	1.82244e-06	4.51571e-06	9.01679e-06
0.36632	2.52416e-09	6.56281e-09	9.94517e-08	5.27044e-07	1.80376e-06	4.49401e-06	9.01224e-06
0.37183	5.04835e-10	8.0773e-09	9.69276e-08	5.16947e-07	1.78458e-06	4.45867e-06	8.99054e-06
0.37733	-1.00966e-09	7.06764e-09	9.18793e-08	5.08365e-07	1.77953e-06	4.43948e-06	8.95873e-06
0.38283	3.4974e-15	7.57247e-09	9.08696e-08	5.05336e-07	1.75833e-06	4.42081e-06	8.93955e-06
0.38833	1.5145e-09	8.58213e-09	8.83454e-08	4.9221e-07	1.7452e-06	4.41475e-06	8.9138e-06
0.39383	-5.04826e-10	8.58213e-09	8.58213e-08	4.87667e-07	1.72652e-06	4.39304e-06	8.90219e-06
0.39933	2.52416e-09	6.56281e-09	8.22875e-08	4.79085e-07	1.7139e-06	4.37688e-06	8.89058e-06
0.40482	1.00967e-09	5.55314e-09	7.92585e-08	4.75551e-07	1.70128e-06	4.35467e-06	8.89866e-06
0.41031	5.04835e-10	6.56281e-09	7.92585e-08	4.69998e-07	1.68765e-06	4.34003e-06	8.8714e-06
0.41581	2.52416e-09	7.06764e-09	7.72392e-08	4.60911e-07	1.68109e-06	4.31984e-06	8.84918e-06
0.4213	2.01933e-09	8.0773e-09	7.37053e-08	4.57882e-07	1.67251e-06	4.3153e-06	8.85322e-06
0.42679	1.5145e-09	7.06764e-09	7.4715e-08	4.45766e-07	1.65938e-06	4.28097e-06	8.85373e-06
0.4323	3.4974e-15	6.05798e-09	7.06764e-08	4.4829e-07	1.65585e-06	4.27693e-06	8.82748e-06
0.43779	5.04835e-10	5.04831e-09	7.01715e-08	4.37689e-07	1.63919e-06	4.27844e-06	8.80224e-06
0.44329	2.01933e-09	5.04831e-09	6.8657e-08	4.36679e-07	1.63464e-06	4.25371e-06	8.78558e-06
0.44878	5.04835e-10	5.04831e-09	6.66377e-08	4.32135e-07	1.62606e-06	4.2421e-06	8.78558e-06
0.45427	3.4974e-15	4.03865e-09	6.41135e-08	4.26077e-07	1.62404e-06	4.23705e-06	8.79921e-06
0.45976	2.01933e-09	2.01933e-09	6.10846e-08	4.25573e-07	1.60637e-06	4.20827e-06	8.77598e-06
0.46525	1.5145e-09	3.53382e-09	6.20942e-08	4.14971e-07	1.60082e-06	4.21887e-06	8.78305e-06
0.47073	2.52416e-09	5.55314e-09	6.20942e-08	4.14971e-07	1.59476e-06	4.21281e-06	8.7886e-06
0.47623	2.52416e-09	4.03865e-09	5.80556e-08	4.13457e-07	1.58719e-06	4.20575e-06	8.77094e-06
0.48173	5.04835e-10	2.52416e-09	5.95701e-08	4.05379e-07	1.58719e-06	4.1795e-06	8.75428e-06
0.4872	1.5145e-09	5.55314e-09	5.75507e-08	4.03865e-07	1.57861e-06	4.17041e-06	8.76639e-06
0.4927	1.5145e-09	1.5145e-09	5.45218e-08	3.95283e-07	1.56649e-06	4.1694e-06	8.77497e-06
0.4982	2.01933e-09	4.03865e-09	5.65411e-08	3.95283e-07	1.55892e-06	4.1699e-06	8.76589e-06
0.50368	3.53382e-09	2.01933e-09	5.60362e-08	3.90739e-07	1.55639e-06	4.16637e-06	8.76942e-06
0.50917	-5.04826e-10	4.54348e-09	5.45218e-08	3.85186e-07	1.5468e-06	4.16587e-06	8.75781e-06
0.51465	1.5145e-09	2.01933e-09	5.19976e-08	3.81652e-07	1.54125e-06	4.16688e-06	8.73055e-06
0.52016	3.4974e-15	3.53382e-09	5.09879e-08	3.80138e-07	1.52964e-06	4.16082e-06	8.75226e-06
0.52565	3.4974e-15	4.03865e-09	5.09879e-08	3.76099e-07	1.5357e-06	4.15224e-06	8.76033e-06
0.53113	1.00967e-09	1.5145e-09	5.09879e-08	3.75089e-07	1.52408e-06	4.15981e-06	8.74973e-06
0.53663	1.5145e-09	1.5145e-09	4.84638e-08	3.68527e-07	1.53014e-06	4.15577e-06	8.76084e-06
0.54212	1.00967e-09	2.52416e-09	4.59396e-08	3.65498e-07	1.50692e-06	4.14113e-06	8.74418e-06
0.54761	-5.04826e-10	4.03865e-09	4.34155e-08	3.61459e-07	1.50389e-06	4.128e-06	8.76892e-06
0.55309	3.02899e-09	1.5145e-09	4.59396e-08	3.5944e-07	1.50339e-06	4.13558e-06	8.76437e-06
0.55859	1.00967e-09	3.53382e-09	4.39203e-08	3.58935e-07	1.50036e-06	4.13002e-06	8.75226e-06
0.56409	2.01933e-09	3.53382e-09	4.34155e-08	3.55906e-07	1.49279e-06	4.11589e-06	8.77245e-06
0.56958	1.5145e-09	2.01933e-09	4.34155e-08	3.52372e-07	1.48471e-06	4.11589e-06	8.76892e-06
0.57505	1.5145e-09	3.53382e-09	4.34155e-08	3.45809e-07	1.48521e-06	4.09771e-06	8.76134e-06
0.58055	3.02899e-09	4.03865e-09	4.1901e-08	3.49343e-07	1.47512e-06	4.09216e-06	8.77144e-06
0.58604	2.01933e-09	4.03865e-09	4.29106e-08	3.47324e-07	1.4731e-06	4.09872e-06	8.77144e-06
0.59152	5.04835e-10	2.52416e-09	4.08913e-08	3.45304e-07	1.46704e-06	4.09973e-06	8.77094e-06
0.59701	1.00967e-09	2.01933e-09	3.8872e-08	3.37227e-07	1.4625e-06	4.0861e-06	8.79315e-06
0.6025	1.5145e-09	3.53382e-09	3.98817e-08	3.37732e-07	1.45947e-06	4.10377e-06	8.80224e-06
0.608	2.52416e-09	2.01933e-09	4.03865e-08	3.33693e-07	1.45947e-06	4.09418e-06	8.80173e-06
0.61349	5.04835e-10	3.02899e-09	3.98817e-08	3.32684e-07	1.45391e-06	4.09569e-06	8.79668e-06
0.61897	1.5145e-09	4.03865e-09	3.78623e-08	3.28645e-07	1.4529e-06	4.09216e-06	8.80375e-06
0.62447	2.52416e-09	1.5145e-09	3.5843e-08	3.2814e-07	1.44987e-06	4.08762e-06	8.80678e-06
0.62996	1.5145e-09	5.04831e-09	3.48333e-08	3.24102e-07	1.44483e-06	4.09166e-06	8.81435e-06
0.63544	1.00967e-09	3.53382e-09	3.73575e-08	3.22587e-07	1.44382e-06	4.10226e-06	8.82647e-06
0.64093	1.5145e-09	2.01933e-09	3.38237e-08	3.20568e-07	1.44331e-06	4.09166e-06	8.7881e-06
0.64642	2.01933e-09	4.03865e-09	3.33189e-08	3.18548e-07	1.43473e-06	4.0755e-06	8.80123e-06
0.65192	2.01933e-09	2.01933e-09	3.5843e-08	3.17539e-07	1.43574e-06	4.08105e-06	8.79719e-06
0.65742	5.04835e-10	1.00966e-09	3.43285e-08	3.18548e-07	1.42665e-06	4.07601e-06	8.79971e-06
0.66289	1.00967e-09	1.5145e-09	3.38237e-08	3.11481e-07	1.42463e-06	4.07853e-06	8.81536e-06
0.66839	-1.51449e-09	1.5145e-09	3.33189e-08	3.16024e-07	1.42766e-06	4.09317e-06	8.8199e-06

## Sheet: Vbg_vs_taw
Vbg	ΔIDS	τ
0	4.80852e-06	0.00514
0.25	9.50143e-06	0.00618
0.5	1.35789e-05	0.00961
0.75	1.6929e-05	0.01413
1	2.04653e-05	0.02056
1.25	2.46226e-05	0.02759
1.5	2.85583e-05	0.03699

## Sheet: C2C_VAR
Time (s)	cycle_1	cycle_2	cycle_3	cycle_4	cycle_5	cycle_6	cycle_7	cycle_8	cycle_9	cycle_10	cycle_11	cycle_12	cycle_13	cycle_14	cycle_15	cycle_16	cycle_17	cycle_18	cycle_19	cycle_20	cycle_21	cycle_22	cycle_23	cycle_24	cycle_25	cycle_26	cycle_27	cycle_28	cycle_29	cycle_30	cycle_31	cycle_32	cycle_33	cycle_34	cycle_35	cycle_36	cycle_37	cycle_38	cycle_39	cycle_40	cycle_41	cycle_42	cycle_43	cycle_44	cycle_45	cycle_46	cycle_47	cycle_48	cycle_49
-5.68284e-07	-4.64148e-09	-8.17536e-09	-7.67052e-09	-6.66084e-09	-6.66084e-09	-4.64148e-09	-4.13664e-09	-6.156e-09	-5.65116e-09	-4.13664e-09	-4.13664e-09	-5.65116e-09	-5.65116e-09	-6.156e-09	-3.6318e-09	-7.67052e-09	-5.65116e-09	-4.64148e-09	-7.16568e-09	-6.156e-09	-7.67052e-09	-7.16568e-09	-4.64148e-09	-7.16568e-09	-5.65116e-09	-6.156e-09	-6.156e-09	-6.66084e-09	-6.66084e-09	-6.156e-09	-4.64148e-09	-6.66084e-09	-4.64148e-09	-5.65116e-09	-6.156e-09	-4.13664e-09	-5.65116e-09	-4.64148e-09	-4.64148e-09	-5.14632e-09	-6.156e-09	-6.66084e-09	-7.16568e-09	-4.64148e-09	-4.64148e-09	-7.16568e-09	-6.156e-09	-5.14632e-09	-5.14632e-09
0.00549	-4.64148e-09	-6.66084e-09	-5.14632e-09	-5.14632e-09	-2.62213e-09	-5.14632e-09	-6.156e-09	-3.6318e-09	-5.65116e-09	-6.66084e-09	-5.65116e-09	-4.64148e-09	-3.6318e-09	-4.64148e-09	-4.13664e-09	-6.66084e-09	-2.11729e-09	-3.12697e-09	-5.65116e-09	-6.156e-09	-6.156e-09	-5.14632e-09	-4.64148e-09	-4.64148e-09	-3.12697e-09	-5.65116e-09	-5.14632e-09	-7.67052e-09	-4.13664e-09	-4.64148e-09	-6.156e-09	-4.64148e-09	-5.65116e-09	-5.65116e-09	-5.14632e-09	-5.14632e-09	-6.156e-09	-4.13664e-09	-5.14632e-09	-5.65116e-09	-6.66084e-09	-5.14632e-09	-4.13664e-09	-3.6318e-09	-3.6318e-09	-4.13664e-09	-5.65116e-09	-3.6318e-09	-5.14632e-09
0.01098	-4.13664e-09	-4.13664e-09	-5.14632e-09	-5.14632e-09	-4.13664e-09	-3.6318e-09	-5.14632e-09	-1.61245e-09	-4.13664e-09	-5.65116e-09	-5.65116e-09	-3.6318e-09	-6.156e-09	-3.12697e-09	-6.156e-09	-5.65116e-09	-4.64148e-09	-4.64148e-09	-5.65116e-09	-5.65116e-09	-5.65116e-09	-4.13664e-09	-4.64148e-09	-6.156e-09	-5.65116e-09	-3.6318e-09	-3.6318e-09	-5.14632e-09	-2.11729e-09	-4.13664e-09	-4.13664e-09	-6.66084e-09	-2.11729e-09	-4.64148e-09	-5.14632e-09	-4.13664e-09	-4.13664e-09	-2.62213e-09	-2.62213e-09	-4.64148e-09	-6.156e-09	-6.156e-09	-5.14632e-09	-3.6318e-09	-4.64148e-09	-4.64148e-09	-5.14632e-09	-6.156e-09	-4.64148e-09
0.01647	-4.64148e-09	-4.64148e-09	-5.14632e-09	-4.64148e-09	-2.62213e-09	-3.12697e-09	-4.13664e-09	-4.13664e-09	-4.64148e-09	-5.14632e-09	-3.6318e-09	-3.6318e-09	-3.6318e-09	-4.13664e-09	-4.13664e-09	-4.64148e-09	-5.65116e-09	-7.16568e-09	-4.13664e-09	-3.12697e-09	-4.64148e-09	-4.13664e-09	-2.62213e-09	-3.6318e-09	-7.16568e-09	-1.61245e-09	-4.64148e-09	-4.64148e-09	-2.62213e-09	-3.6318e-09	-5.65116e-09	-4.13664e-09	-3.12697e-09	-4.13664e-09	-5.14632e-09	-4.64148e-09	-3.12697e-09	-2.11729e-09	-2.62213e-09	-2.62213e-09	-2.62213e-09	-4.64148e-09	-4.64148e-09	-5.14632e-09	-6.66084e-09	-3.6318e-09	-4.13664e-09	-3.12697e-09	-6.156e-09
0.02197	-6.02769e-10	-4.13664e-09	-4.64148e-09	-6.66084e-09	-6.66084e-09	-3.6318e-09	-2.62213e-09	-6.66084e-09	-4.64148e-09	-4.64148e-09	-4.13664e-09	-4.13664e-09	-3.6318e-09	-2.62213e-09	-2.62213e-09	-4.64148e-09	-4.13664e-09	-5.65116e-09	-4.64148e-09	-4.13664e-09	-2.11729e-09	-5.14632e-09	-2.62213e-09	-2.62213e-09	-4.13664e-09	-3.12697e-09	-4.64148e-09	-6.156e-09	-4.64148e-09	-6.156e-09	-4.13664e-09	-6.66084e-09	-2.11729e-09	-4.13664e-09	-3.6318e-09	-4.13664e-09	-4.13664e-09	-4.13664e-09	-2.62213e-09	-4.13664e-09	-5.14632e-09	-3.12697e-09	-4.13664e-09	-4.13664e-09	-5.14632e-09	-7.67052e-09	-4.64148e-09	-3.12697e-09	-5.65116e-09
0.02852	-2.62213e-09	-3.12697e-09	-1.61245e-09	-1.10761e-09	-6.02769e-10	-3.12697e-09	-1.61245e-09	-1.61245e-09	-3.12697e-09	-2.62213e-09	-2.11729e-09	4.06908e-10	-2.62213e-09	-6.02769e-10	-3.12697e-09	-6.02769e-10	-6.02769e-10	-3.12697e-09	-2.11729e-09	-6.02769e-10	-1.61245e-09	-1.10761e-09	-6.02769e-10	-2.11729e-09	-2.11729e-09	-1.61245e-09	-2.11729e-09	-6.02769e-10	-1.61245e-09	-6.02769e-10	-2.11729e-09	-1.61245e-09	-3.12697e-09	-9.79306e-11	-2.62213e-09	-1.61245e-09	-1.61245e-09	-3.6318e-09	-1.61245e-09	-2.62213e-09	9.11747e-10	-1.10761e-09	-1.61245e-09	-2.11729e-09	-2.62213e-09	-2.62213e-09	-6.02769e-10	-1.10761e-09	4.06908e-10
0.03402	-9.79306e-11	1.92143e-09	2.42627e-09	4.06908e-10	1.41659e-09	-9.79306e-11	1.92143e-09	1.92143e-09	1.41659e-09	1.92143e-09	2.42627e-09	9.11747e-10	4.06908e-10	1.92143e-09	4.06908e-10	9.11747e-10	1.41659e-09	4.06908e-10	-9.79306e-11	9.11747e-10	4.06908e-10	3.43594e-09	-9.79306e-11	9.11747e-10	1.92143e-09	1.41659e-09	9.11747e-10	-9.79306e-11	1.41659e-09	4.06908e-10	4.06908e-10	9.11747e-10	-9.79306e-11	-2.11729e-09	-6.02769e-10	1.92143e-09	1.41659e-09	1.41659e-09	-6.02769e-10	9.11747e-10	1.41659e-09	4.06908e-10	-9.79306e-11	-9.79306e-11	-6.02769e-10	1.92143e-09	9.11747e-10	2.42627e-09	1.41659e-09
0.0395	8.48434e-09	5.4553e-09	5.96014e-09	5.96014e-09	6.46498e-09	6.46498e-09	3.43594e-09	6.46498e-09	5.4553e-09	4.44562e-09	3.43594e-09	4.44562e-09	7.47466e-09	4.95046e-09	3.94078e-09	5.4553e-09	4.44562e-09	4.44562e-09	4.95046e-09	5.4553e-09	5.4553e-09	5.4553e-09	4.95046e-09	6.46498e-09	6.46498e-09	2.42627e-09	4.95046e-09	4.95046e-09	4.95046e-09	5.4553e-09	3.94078e-09	3.94078e-09	3.94078e-09	4.44562e-09	5.4553e-09	3.94078e-09	3.43594e-09	4.95046e-09	2.93111e-09	5.4553e-09	4.44562e-09	1.41659e-09	2.42627e-09	3.43594e-09	4.95046e-09	4.44562e-09	2.93111e-09	6.46498e-09	4.44562e-09
0.04498	8.98918e-09	1.20182e-08	1.10085e-08	8.98918e-09	1.20182e-08	8.98918e-09	9.99885e-09	1.30279e-08	1.05037e-08	9.99885e-09	1.05037e-08	1.10085e-08	8.98918e-09	7.9795e-09	1.20182e-08	1.10085e-08	7.9795e-09	1.05037e-08	1.10085e-08	1.05037e-08	8.48434e-09	1.20182e-08	7.47466e-09	1.15134e-08	1.15134e-08	9.99885e-09	8.48434e-09	6.96982e-09	9.99885e-09	8.48434e-09	8.98918e-09	8.48434e-09	9.49401e-09	7.9795e-09	9.99885e-09	8.48434e-09	8.48434e-09	8.98918e-09	7.47466e-09	9.99885e-09	7.9795e-09	9.49401e-09	7.9795e-09	7.47466e-09	9.49401e-09	7.9795e-09	8.98918e-09	8.98918e-09	7.9795e-09
0.05048	1.60569e-08	1.95908e-08	1.85811e-08	1.60569e-08	1.55521e-08	1.55521e-08	1.60569e-08	1.70666e-08	1.75714e-08	1.65618e-08	1.70666e-08	1.45424e-08	1.55521e-08	1.70666e-08	1.85811e-08	1.65618e-08	1.30279e-08	1.70666e-08	1.40376e-08	1.60569e-08	1.70666e-08	1.65618e-08	1.35327e-08	1.45424e-08	1.45424e-08	1.45424e-08	1.65618e-08	1.45424e-08	1.30279e-08	1.60569e-08	1.35327e-08	1.35327e-08	1.25231e-08	1.20182e-08	1.30279e-08	1.65618e-08	1.35327e-08	1.45424e-08	1.10085e-08	1.25231e-08	1.35327e-08	1.35327e-08	1.45424e-08	1.05037e-08	1.30279e-08	1.50472e-08	1.50472e-08	1.10085e-08	1.25231e-08
0.05596	2.36295e-08	2.46392e-08	2.26198e-08	2.31247e-08	2.2115e-08	2.31247e-08	2.41344e-08	2.31247e-08	2.26198e-08	2.2115e-08	2.26198e-08	2.36295e-08	2.2115e-08	2.16102e-08	2.36295e-08	2.31247e-08	2.31247e-08	1.95908e-08	1.95908e-08	2.06005e-08	2.26198e-08	2.2115e-08	2.16102e-08	2.00956e-08	2.11053e-08	2.11053e-08	2.00956e-08	2.16102e-08	1.60569e-08	1.95908e-08	2.06005e-08	2.06005e-08	1.85811e-08	1.75714e-08	2.00956e-08	1.65618e-08	1.85811e-08	2.00956e-08	1.95908e-08	1.80763e-08	1.80763e-08	2.00956e-08	2.00956e-08	2.00956e-08	1.95908e-08	1.50472e-08	1.9086e-08	1.50472e-08	1.65618e-08
0.06608	6.46601e-07	6.29437e-07	6.09243e-07	6.14796e-07	6.07728e-07	6.1934e-07	6.06719e-07	6.05709e-07	6.01166e-07	6.01166e-07	5.90564e-07	5.89554e-07	6.05204e-07	5.97127e-07	5.97127e-07	5.89554e-07	5.96117e-07	5.95107e-07	5.84001e-07	5.74409e-07	5.84506e-07	5.76428e-07	5.78953e-07	5.74409e-07	5.75419e-07	5.70875e-07	5.68856e-07	5.7239e-07	5.57245e-07	5.48157e-07	5.48157e-07	5.49672e-07	5.53711e-07	5.45128e-07	5.36546e-07	5.4109e-07	5.45633e-07	5.40585e-07	5.26449e-07	5.40585e-07	5.35536e-07	5.33517e-07	5.19382e-07	5.36041e-07	5.42099e-07	5.4008e-07	5.23925e-07	5.19382e-07	5.25945e-07
0.07155	4.05793e-07	4.01249e-07	3.86609e-07	3.89133e-07	3.83075e-07	3.90143e-07	3.85599e-07	3.86104e-07	3.83075e-07	3.81056e-07	3.72978e-07	3.79541e-07	3.80046e-07	3.72978e-07	3.78027e-07	3.72473e-07	3.73483e-07	3.71464e-07	3.65406e-07	3.63891e-07	3.65911e-07	3.64901e-07	3.63891e-07	3.63386e-07	3.56823e-07	3.63386e-07	3.57328e-07	3.55814e-07	3.53794e-07	3.43193e-07	3.45212e-07	3.43698e-07	3.42183e-07	3.41173e-07	3.33601e-07	3.39154e-07	3.39154e-07	3.41173e-07	3.31581e-07	3.34106e-07	3.33096e-07	3.30067e-07	3.30067e-07	3.37135e-07	3.35115e-07	3.37135e-07	3.27038e-07	3.28048e-07	3.25523e-07
0.08165	2.44938e-06	2.43171e-06	2.37467e-06	2.39385e-06	2.36709e-06	2.38426e-06	2.38628e-06	2.35952e-06	2.36861e-06	2.35245e-06	2.31509e-06	2.35498e-06	2.3368e-06	2.33125e-06	2.33024e-06	2.31459e-06	2.33983e-06	2.31156e-06	2.29036e-06	2.29036e-06	2.2949e-06	2.28379e-06	2.26461e-06	2.26663e-06	2.25653e-06	2.2631e-06	2.24391e-06	2.23331e-06	2.25906e-06	2.21211e-06	2.19696e-06	2.18182e-06	2.21009e-06	2.21211e-06	2.15859e-06	2.17475e-06	2.16364e-06	2.17475e-06	2.14496e-06	2.15859e-06	2.16768e-06	2.13588e-06	2.12729e-06	2.13537e-06	2.14648e-06	2.16213e-06	2.13436e-06	2.12729e-06	2.13083e-06
0.08713	1.54976e-06	1.52401e-06	1.49271e-06	1.52098e-06	1.49625e-06	1.49524e-06	1.50382e-06	1.48463e-06	1.49069e-06	1.47858e-06	1.45737e-06	1.47959e-06	1.47605e-06	1.46545e-06	1.471e-06	1.44374e-06	1.46646e-06	1.44879e-06	1.43264e-06	1.44425e-06	1.43415e-06	1.4291e-06	1.4185e-06	1.41446e-06	1.41295e-06	1.40638e-06	1.41598e-06	1.38871e-06	1.41598e-06	1.3872e-06	1.37963e-06	1.37105e-06	1.36751e-06	1.37912e-06	1.34883e-06	1.35792e-06	1.35943e-06	1.37357e-06	1.33672e-06	1.3453e-06	1.34833e-06	1.31703e-06	1.31804e-06	1.33571e-06	1.32965e-06	1.34883e-06	1.32561e-06	1.32208e-06	1.31349e-06
0.09258	1.21455e-06	1.20142e-06	1.18123e-06	1.2095e-06	1.1782e-06	1.18274e-06	1.18981e-06	1.16709e-06	1.1782e-06	1.1686e-06	1.14488e-06	1.16911e-06	1.17163e-06	1.15245e-06	1.15598e-06	1.13428e-06	1.15851e-06	1.13983e-06	1.1368e-06	1.13377e-06	1.12872e-06	1.13024e-06	1.11358e-06	1.11711e-06	1.11257e-06	1.105e-06	1.10701e-06	1.09995e-06	1.10701e-06	1.08884e-06	1.08935e-06	1.07369e-06	1.0747e-06	1.08228e-06	1.05653e-06	1.05905e-06	1.06865e-06	1.07824e-06	1.05905e-06	1.04694e-06	1.05552e-06	1.03937e-06	1.03482e-06	1.04189e-06	1.04492e-06	1.05148e-06	1.03583e-06	1.03836e-06	1.03078e-06
0.09803	1.05502e-06	1.03987e-06	1.01917e-06	1.03482e-06	1.01766e-06	1.01564e-06	1.01412e-06	1.00453e-06	1.02321e-06	1.00049e-06	9.85853e-07	9.96455e-07	1.0015e-06	9.91406e-07	9.97464e-07	9.7828e-07	9.99989e-07	9.84338e-07	9.7828e-07	9.75251e-07	9.83834e-07	9.71717e-07	9.61116e-07	9.6263e-07	9.58087e-07	9.54048e-07	9.45466e-07	9.43447e-07	9.47485e-07	9.37388e-07	9.34864e-07	9.31835e-07	9.26787e-07	9.32845e-07	9.10632e-07	9.09117e-07	9.1669e-07	9.30321e-07	9.04069e-07	9.06088e-07	9.09622e-07	8.97506e-07	8.89934e-07	9.0205e-07	8.98516e-07	9.03564e-07	8.85895e-07	8.87409e-07	8.83876e-07
0.10814	4.51922e-06	4.46621e-06	4.41926e-06	4.41624e-06	4.4016e-06	4.40917e-06	4.37888e-06	4.34404e-06	4.39049e-06	4.34253e-06	4.28195e-06	4.37433e-06	4.36878e-06	4.34152e-06	4.33496e-06	4.29104e-06	4.30719e-06	4.2663e-06	4.24257e-06	4.27185e-06	4.28094e-06	4.22137e-06	4.19057e-06	4.23853e-06	4.18754e-06	4.19865e-06	4.15776e-06	4.16684e-06	4.14362e-06	4.14413e-06	4.11131e-06	4.0891e-06	4.11737e-06	4.10475e-06	4.06537e-06	4.06891e-06	4.09768e-06	4.09516e-06	4.05729e-06	4.09061e-06	4.07294e-06	4.04114e-06	3.99924e-06	4.06083e-06	4.01842e-06	4.0679e-06	4.0265e-06	3.99823e-06	3.99419e-06
0.11361	3.03601e-06	2.99713e-06	2.9729e-06	2.98199e-06	2.95927e-06	2.9623e-06	2.9416e-06	2.90121e-06	2.93908e-06	2.91081e-06	2.87597e-06	2.91737e-06	2.91737e-06	2.89818e-06	2.89364e-06	2.85982e-06	2.87799e-06	2.83912e-06	2.83962e-06	2.87042e-06	2.86436e-06	2.81842e-06	2.79823e-06	2.82094e-06	2.79065e-06	2.80226e-06	2.76693e-06	2.76895e-06	2.74774e-06	2.76844e-06	2.73209e-06	2.71998e-06	2.72603e-06	2.74421e-06	2.69877e-06	2.69877e-06	2.72603e-06	2.71796e-06	2.68969e-06	2.71644e-06	2.70635e-06	2.68413e-06	2.6498e-06	2.68565e-06	2.6599e-06	2.68413e-06	2.6594e-06	2.64627e-06	2.64122e-06
0.12228	8.66244e-06	8.57005e-06	8.48877e-06	8.50089e-06	8.44536e-06	8.46909e-06	8.42567e-06	8.37619e-06	8.42466e-06	8.41254e-06	8.34187e-06	8.42567e-06	8.40043e-06	8.3661e-06	8.3772e-06	8.3141e-06	8.33328e-06	8.29946e-06	8.28179e-06	8.26311e-06	8.2929e-06	8.20556e-06	8.19445e-06	8.21667e-06	8.16366e-06	8.12226e-06	8.12327e-06	8.11216e-06	8.12933e-06	8.07632e-06	6.7804e-06	8.02281e-06	8.03896e-06	8.05663e-06	6.74556e-06	6.75213e-06	8.01019e-06	8.01725e-06	6.71174e-06	8.0425e-06	6.74152e-06	6.68801e-06	6.63702e-06	6.70215e-06	6.67388e-06	6.73294e-06	6.69659e-06	6.67388e-06	6.65671e-06
0.12837	5.33403e-06	5.27345e-06	5.18107e-06	5.1846e-06	5.19621e-06	5.19672e-06	5.15229e-06	5.122e-06	5.15835e-06	5.14118e-06	5.08414e-06	5.16037e-06	5.12957e-06	5.1013e-06	5.1326e-06	5.04173e-06	5.06798e-06	5.04274e-06	5.04728e-06	5.04627e-06	5.06899e-06	5.00033e-06	4.99175e-06	4.9862e-06	4.97863e-06	4.94783e-06	4.94329e-06	4.9342e-06	4.91805e-06	4.9236e-06	4.64644e-06	4.87513e-06	4.87665e-06	4.89583e-06	4.63281e-06	4.62423e-06	4.85191e-06	4.85141e-06	4.58283e-06	4.86756e-06	4.6212e-06	4.59293e-06	4.54093e-06	4.59949e-06	4.57021e-06	4.61262e-06	4.59242e-06	4.56617e-06	4.56112e-06
0.13381	4.21178e-06	4.1416e-06	4.10525e-06	4.10071e-06	4.09465e-06	4.09667e-06	4.08102e-06	4.04619e-06	4.08607e-06	4.05023e-06	4.00378e-06	4.06941e-06	4.04467e-06	4.01337e-06	4.05528e-06	4.00934e-06	3.99974e-06	3.96743e-06	3.98005e-06	3.96996e-06	4.00227e-06	3.9326e-06	3.91342e-06	3.93108e-06	3.91342e-06	3.90534e-06	3.88363e-06	3.88312e-06	3.86596e-06	3.8801e-06	3.70896e-06	3.83769e-06	3.83466e-06	3.85183e-06	3.70896e-06	3.68018e-06	3.80387e-06	3.80235e-06	3.65292e-06	3.81093e-06	3.67968e-06	3.63525e-06	3.62111e-06	3.67362e-06	3.62414e-06	3.67008e-06	3.64888e-06	3.60799e-06	3.62616e-06
0.13925	3.54892e-06	3.51661e-06	3.48834e-06	3.48279e-06	3.46411e-06	3.47269e-06	3.43836e-06	3.44089e-06	3.45098e-06	3.42019e-06	3.38939e-06	3.44139e-06	3.43129e-06	3.39697e-06	3.41463e-06	3.39141e-06	3.37172e-06	3.36314e-06	3.34951e-06	3.36264e-06	3.36869e-06	3.31468e-06	3.30862e-06	3.3278e-06	3.30105e-06	3.29448e-06	3.28943e-06	3.27479e-06	3.27732e-06	3.26874e-06	3.15212e-06	3.21926e-06	3.23996e-06	3.24905e-06	3.13899e-06	3.13142e-06	3.20462e-06	3.2127e-06	3.10719e-06	3.2233e-06	3.11829e-06	3.0976e-06	3.0562e-06	3.12637e-06	3.0668e-06	3.11224e-06	3.09053e-06	3.07488e-06	3.07336e-06
0.14472	3.13445e-06	3.09608e-06	3.0769e-06	3.06125e-06	3.0562e-06	3.06781e-06	3.03146e-06	3.01935e-06	3.04509e-06	3.01127e-06	2.97441e-06	3.02389e-06	3.01076e-06	2.98098e-06	3.02692e-06	2.9729e-06	2.96987e-06	2.95624e-06	2.9416e-06	2.95119e-06	2.95069e-06	2.91888e-06	2.91737e-06	2.91232e-06	2.9002e-06	2.90778e-06	2.88657e-06	2.86335e-06	2.87294e-06	2.87648e-06	2.78157e-06	2.83306e-06	2.82599e-06	2.8482e-06	2.76339e-06	2.76087e-06	2.81135e-06	2.8169e-06	2.73108e-06	2.81943e-06	2.74976e-06	2.71796e-06	2.69978e-06	2.73007e-06	2.71947e-06	2.74269e-06	2.73108e-06	2.71291e-06	2.7013e-06
0.15019	2.82195e-06	2.79217e-06	2.76945e-06	2.76137e-06	2.76087e-06	2.76491e-06	2.723e-06	2.7331e-06	2.72502e-06	2.69928e-06	2.66596e-06	2.71796e-06	2.71644e-06	2.69574e-06	2.71947e-06	2.67605e-06	2.67202e-06	2.67e-06	2.65485e-06	2.66646e-06	2.67555e-06	2.63314e-06	2.61951e-06	2.62557e-06	2.61446e-06	2.60639e-06	2.5973e-06	2.60336e-06	2.58569e-06	2.59225e-06	2.50643e-06	2.56196e-06	2.54328e-06	2.56852e-06	2.49532e-06	2.50289e-06	2.52208e-06	2.53924e-06	2.47513e-06	2.54076e-06	2.46907e-06	2.46806e-06	2.44332e-06	2.49734e-06	2.45746e-06	2.47109e-06	2.462e-06	2.43777e-06	2.43424e-06
0.15881	9.58074e-06	9.503e-06	9.47826e-06	9.45807e-06	9.44696e-06	9.49542e-06	9.44191e-06	9.40203e-06	9.40455e-06	9.42222e-06	9.35659e-06	9.39446e-06	9.38436e-06	9.34751e-06	9.35306e-06	9.31469e-06	9.32529e-06	9.24654e-06	9.26572e-06	9.2839e-06	9.2844e-06	9.20161e-06	9.18495e-06	9.18141e-06	9.16374e-06	9.1385e-06	9.13497e-06	9.08953e-06	9.13244e-06	9.09054e-06	8.95726e-06	8.99563e-06	8.98099e-06	9.01532e-06	8.91637e-06	8.97191e-06	8.9502e-06	9.00926e-06	8.9194e-06	9.00977e-06	8.86791e-06	8.88507e-06	8.84065e-06	8.85024e-06	8.86437e-06	8.86639e-06	8.78209e-06	8.77906e-06	8.8255e-06
0.16488	6.18822e-06	6.14682e-06	6.12562e-06	6.09584e-06	6.12007e-06	6.11805e-06	6.07312e-06	6.05191e-06	6.04737e-06	6.0403e-06	5.99891e-06	6.03273e-06	6.02768e-06	6.00395e-06	6.00194e-06	5.97366e-06	5.96912e-06	5.93277e-06	5.9358e-06	5.9257e-06	5.95044e-06	5.88431e-06	5.87724e-06	5.87926e-06	5.85553e-06	5.84342e-06	5.83786e-06	5.78687e-06	5.83433e-06	5.79344e-06	5.71973e-06	5.7374e-06	5.73387e-06	5.75355e-06	5.67127e-06	5.72478e-06	5.72427e-06	5.748e-06	5.67884e-06	5.71014e-06	5.65309e-06	5.64653e-06	5.60059e-06	5.65461e-06	5.63896e-06	5.63694e-06	5.59857e-06	5.57888e-06	5.58595e-06
0.17033	5.0594e-06	5.00841e-06	4.96802e-06	4.95086e-06	4.9549e-06	4.94884e-06	4.94329e-06	4.91148e-06	4.90139e-06	4.90492e-06	4.86049e-06	4.89179e-06	4.9024e-06	4.85847e-06	4.87463e-06	4.83879e-06	4.85444e-06	4.80294e-06	4.8191e-06	4.80446e-06	4.82112e-06	4.7671e-06	4.76659e-06	4.75397e-06	4.75397e-06	4.74842e-06	4.72166e-06	4.69036e-06	4.72065e-06	4.705e-06	4.63584e-06	4.64947e-06	4.66563e-06	4.67623e-06	4.60202e-06	4.62423e-06	4.62776e-06	4.64089e-06	4.58889e-06	4.63635e-06	4.57475e-06	4.55608e-06	4.5167e-06	4.5692e-06	4.56163e-06	4.57526e-06	4.52528e-06	4.50408e-06	4.5172e-06
0.17899	1.24644e-05	1.23659e-05	1.23054e-05	1.22892e-05	1.23119e-05	1.23513e-05	1.22705e-05	1.22034e-05	1.22337e-05	1.22211e-05	1.21428e-05	1.21887e-05	1.22266e-05	1.20989e-05	1.2107e-05	1.20974e-05	1.2114e-05	1.21054e-05	1.20383e-05	1.20449e-05	1.20842e-05	1.19888e-05	1.19782e-05	1.19383e-05	1.18919e-05	1.19247e-05	1.19368e-05	1.18561e-05	1.18757e-05	1.18081e-05	1.16869e-05	1.17551e-05	1.17223e-05	1.17515e-05	1.16758e-05	1.17415e-05	1.17687e-05	1.17758e-05	1.16334e-05	1.1748e-05	1.15809e-05	1.16127e-05	1.15956e-05	1.159e-05	1.15829e-05	1.16203e-05	1.16011e-05	1.15597e-05	1.15269e-05
0.18364	8.87296e-06	8.78713e-06	8.74776e-06	8.73059e-06	8.77855e-06	8.77199e-06	8.70939e-06	8.68465e-06	8.69071e-06	8.67153e-06	8.61296e-06	8.65234e-06	8.70636e-06	8.60792e-06	8.59075e-06	8.58873e-06	8.58621e-06	8.57662e-06	8.53774e-06	8.52007e-06	8.54582e-06	8.48675e-06	8.47363e-06	8.44687e-06	8.42617e-06	8.45091e-06	8.4398e-06	8.38326e-06	8.42264e-06	8.38225e-06	8.27876e-06	8.3146e-06	8.29138e-06	8.31965e-06	8.23232e-06	8.28431e-06	8.2929e-06	8.32773e-06	8.18991e-06	8.2621e-06	8.17981e-06	8.20556e-06	8.15407e-06	8.18385e-06	8.14902e-06	8.22373e-06	8.18335e-06	8.11216e-06	8.13791e-06
0.18969	6.94649e-06	6.89146e-06	6.83088e-06	6.81069e-06	6.83391e-06	6.85562e-06	6.78595e-06	6.77484e-06	6.76727e-06	6.75516e-06	6.7183e-06	6.7602e-06	6.7804e-06	6.69609e-06	6.69306e-06	6.69104e-06	6.70063e-06	6.67438e-06	6.62693e-06	6.63904e-06	6.67993e-06	6.59765e-06	6.59007e-06	6.56029e-06	6.56029e-06	6.59462e-06	6.54716e-06	6.52747e-06	6.54716e-06	6.51788e-06	6.43812e-06	6.44569e-06	6.44316e-06	6.45377e-06	6.40934e-06	6.44619e-06	6.46336e-06	6.44518e-06	6.37501e-06	6.43155e-06	6.34018e-06	6.35785e-06	6.32352e-06	6.35482e-06	6.35179e-06	6.37097e-06	6.33462e-06	6.29323e-06	6.30332e-06
0.19515	5.96458e-06	5.91359e-06	5.86058e-06	5.83887e-06	5.88178e-06	5.87118e-06	5.82474e-06	5.78788e-06	5.81413e-06	5.78637e-06	5.7682e-06	5.77021e-06	5.80202e-06	5.7581e-06	5.74649e-06	5.7268e-06	5.7167e-06	5.68338e-06	5.6955e-06	5.67884e-06	5.69954e-06	5.65309e-06	5.62936e-06	5.60311e-06	5.6016e-06	5.62129e-06	5.6021e-06	5.57383e-06	5.58595e-06	5.5597e-06	5.50467e-06	5.50063e-06	5.50063e-06	5.52234e-06	5.47084e-06	5.49154e-06	5.50467e-06	5.49861e-06	5.45368e-06	5.50315e-06	5.41784e-06	5.43096e-06	5.40168e-06	5.41935e-06	5.4032e-06	5.42793e-06	5.40774e-06	5.37795e-06	5.37896e-06
0.20059	5.27345e-06	5.22903e-06	5.16845e-06	5.17097e-06	5.19369e-06	5.20883e-06	5.13967e-06	5.13967e-06	5.16643e-06	5.12654e-06	5.08616e-06	5.09726e-06	5.13008e-06	5.10888e-06	5.0806e-06	5.05991e-06	5.07556e-06	5.03012e-06	5.04426e-06	5.03668e-06	5.04526e-06	4.99781e-06	4.96247e-06	4.96802e-06	4.93874e-06	4.97711e-06	4.94531e-06	4.94733e-06	4.95036e-06	4.93067e-06	4.8711e-06	4.86352e-06	4.86251e-06	4.88422e-06	4.85444e-06	4.84333e-06	4.87362e-06	4.86908e-06	4.81354e-06	4.86504e-06	4.78477e-06	4.80092e-06	4.77215e-06	4.78527e-06	4.75902e-06	4.80547e-06	4.78527e-06	4.74943e-06	4.74892e-06
0.20604	4.77568e-06	4.7252e-06	4.68632e-06	4.68885e-06	4.70803e-06	4.69794e-06	4.66916e-06	4.63685e-06	4.65805e-06	4.63584e-06	4.60959e-06	4.6313e-06	4.62675e-06	4.61413e-06	4.58334e-06	4.59192e-06	4.58233e-06	4.55709e-06	4.55961e-06	4.54547e-06	4.55557e-06	4.51417e-06	4.48742e-06	4.48641e-06	4.46924e-06	4.50963e-06	4.48742e-06	4.47631e-06	4.46218e-06	4.43845e-06	4.39554e-06	4.40765e-06	4.40261e-06	4.40563e-06	4.38443e-06	4.38241e-06	4.41018e-06	4.40513e-06	4.35818e-06	4.39958e-06	4.31729e-06	4.33597e-06	4.30568e-06	4.32183e-06	4.31981e-06	4.33496e-06	4.3289e-06	4.28599e-06	4.29356e-06
0.21151	4.39402e-06	4.34101e-06	4.30669e-06	4.32183e-06	4.3188e-06	4.32385e-06	4.29154e-06	4.25065e-06	4.28548e-06	4.25873e-06	4.23449e-06	4.24661e-06	4.23702e-06	4.22086e-06	4.22187e-06	4.21985e-06	4.21329e-06	4.19512e-06	4.1835e-06	4.1618e-06	4.19411e-06	4.14514e-06	4.11939e-06	4.12646e-06	4.10576e-06	4.12343e-06	4.10778e-06	4.09516e-06	4.09566e-06	4.07395e-06	4.0366e-06	4.04568e-06	4.02953e-06	4.04265e-06	4.00984e-06	4.00429e-06	4.04114e-06	4.03912e-06	3.97803e-06	4.03912e-06	3.96188e-06	3.98359e-06	3.94573e-06	3.96339e-06	3.95734e-06	3.99368e-06	3.95835e-06	3.94926e-06	3.91594e-06
0.21697	4.07446e-06	4.02246e-06	3.98864e-06	4.02095e-06	4.01994e-06	4.00782e-06	3.97551e-06	3.96188e-06	3.98005e-06	3.96138e-06	3.92452e-06	3.93159e-06	3.96138e-06	3.93361e-06	3.922e-06	3.92654e-06	3.90786e-06	3.90584e-06	3.89019e-06	3.86848e-06	3.89322e-06	3.83971e-06	3.83163e-06	3.8286e-06	3.8074e-06	3.81194e-06	3.8281e-06	3.7867e-06	3.81194e-06	3.77458e-06	3.74631e-06	3.74127e-06	3.74379e-06	3.75641e-06	3.72562e-06	3.71754e-06	3.73571e-06	3.73369e-06	3.69331e-06	3.74985e-06	3.67513e-06	3.69886e-06	3.65241e-06	3.69684e-06	3.66705e-06	3.70138e-06	3.66503e-06	3.65847e-06	3.6509e-06
0.22241	3.83567e-06	3.7655e-06	3.75843e-06	3.75944e-06	3.76196e-06	3.7554e-06	3.73672e-06	3.70795e-06	3.73672e-06	3.71552e-06	3.67008e-06	3.69987e-06	3.70138e-06	3.68826e-06	3.66655e-06	3.67362e-06	3.67008e-06	3.64585e-06	3.63222e-06	3.61354e-06	3.63373e-06	3.60344e-06	3.60042e-06	3.59537e-06	3.57921e-06	3.57921e-06	3.5777e-06	3.55195e-06	3.57164e-06	3.54135e-06	3.50904e-06	3.51459e-06	3.50954e-06	3.52923e-06	3.49288e-06	3.4949e-06	3.5156e-06	3.50096e-06	3.47168e-06	3.49389e-06	3.4419e-06	3.45856e-06	3.42877e-06	3.45149e-06	3.4318e-06	3.45654e-06	3.44139e-06	3.41918e-06	3.41716e-06
0.22783	3.61859e-06	3.56558e-06	3.54236e-06	3.56306e-06	3.55195e-06	3.557e-06	3.52267e-06	3.49894e-06	3.51762e-06	3.52116e-06	3.4737e-06	3.48228e-06	3.50147e-06	3.48683e-06	3.46461e-06	3.47118e-06	3.45906e-06	3.44341e-06	3.42877e-06	3.40706e-06	3.43331e-06	3.41716e-06	3.39091e-06	3.38939e-06	3.35658e-06	3.37778e-06	3.38031e-06	3.3384e-06	3.36466e-06	3.33033e-06	3.31417e-06	3.3066e-06	3.30559e-06	3.33941e-06	3.28994e-06	3.29903e-06	3.31013e-06	3.30155e-06	3.27732e-06	3.29802e-06	3.24551e-06	3.26924e-06	3.25006e-06	3.24804e-06	3.25359e-06	3.26318e-06	3.23542e-06	3.22078e-06	3.21674e-06
0.23327	3.44089e-06	3.38636e-06	3.36112e-06	3.37425e-06	3.37122e-06	3.36264e-06	3.35052e-06	3.34194e-06	3.33437e-06	3.32376e-06	3.3071e-06	3.30609e-06	3.32225e-06	3.31013e-06	3.2859e-06	3.28388e-06	3.28893e-06	3.27076e-06	3.26116e-06	3.25157e-06	3.26167e-06	3.24097e-06	3.22381e-06	3.21573e-06	3.20866e-06	3.21522e-06	3.20008e-06	3.17988e-06	3.19099e-06	3.17231e-06	3.15464e-06	3.14959e-06	3.13798e-06	3.14606e-06	3.12839e-06	3.12385e-06	3.13293e-06	3.12637e-06	3.11577e-06	3.12082e-06	3.07185e-06	3.10769e-06	3.06731e-06	3.09204e-06	3.08346e-06	3.11072e-06	3.06024e-06	3.0461e-06	3.05065e-06
0.23872	3.27732e-06	3.23138e-06	3.21472e-06	3.22683e-06	3.2127e-06	3.20967e-06	3.19654e-06	3.17887e-06	3.19402e-06	3.16827e-06	3.15363e-06	3.15363e-06	3.1708e-06	3.14505e-06	3.11678e-06	3.13748e-06	3.1501e-06	3.12385e-06	3.10264e-06	3.09911e-06	3.11173e-06	3.08497e-06	3.06831e-06	3.07488e-06	3.04863e-06	3.06377e-06	3.05367e-06	3.02944e-06	3.04358e-06	3.01632e-06	3.01884e-06	3.00319e-06	2.9936e-06	3.01278e-06	2.98603e-06	2.97391e-06	2.9941e-06	2.98956e-06	2.96634e-06	2.98956e-06	2.92595e-06	2.95321e-06	2.92444e-06	2.94513e-06	2.94867e-06	2.9517e-06	2.92191e-06	2.91636e-06	2.89515e-06
0.24416	3.13697e-06	3.09255e-06	3.08144e-06	3.09103e-06	3.10113e-06	3.08649e-06	3.05216e-06	3.04055e-06	3.05367e-06	3.04711e-06	3.02591e-06	3.01884e-06	3.03954e-06	3.0254e-06	2.98704e-06	3.00874e-06	3.00723e-06	2.99764e-06	2.96684e-06	2.97795e-06	2.96735e-06	2.96937e-06	2.94614e-06	2.94513e-06	2.92141e-06	2.92948e-06	2.91989e-06	2.90273e-06	2.91585e-06	2.90525e-06	2.89415e-06	2.86991e-06	2.8684e-06	2.87749e-06	2.86032e-06	2.85679e-06	2.85679e-06	2.87446e-06	2.85477e-06	2.85426e-06	2.82145e-06	2.82902e-06	2.8058e-06	2.81236e-06	2.82852e-06	2.8265e-06	2.79116e-06	2.79116e-06	2.78409e-06
0.24964	3.01985e-06	2.97643e-06	2.96886e-06	2.97845e-06	2.96684e-06	2.96735e-06	2.94968e-06	2.93857e-06	2.931e-06	2.92444e-06	2.91535e-06	2.90323e-06	2.91787e-06	2.89919e-06	2.87597e-06	2.89616e-06	2.89465e-06	2.879e-06	2.86587e-06	2.85679e-06	2.87092e-06	2.85376e-06	2.83003e-06	2.82397e-06	2.8164e-06	2.81892e-06	2.81287e-06	2.80176e-06	2.81236e-06	2.7952e-06	2.77197e-06	2.75027e-06	2.7639e-06	2.76188e-06	2.7533e-06	2.74875e-06	2.74825e-06	2.75178e-06	2.72856e-06	2.74673e-06	2.70988e-06	2.71745e-06	2.69221e-06	2.70937e-06	2.71493e-06	2.72099e-06	2.68918e-06	2.67706e-06	2.68514e-06
0.25511	2.92948e-06	2.86739e-06	2.85628e-06	2.86385e-06	2.85527e-06	2.8689e-06	2.84063e-06	2.82498e-06	2.84316e-06	2.82094e-06	2.80125e-06	2.79823e-06	2.8159e-06	2.80428e-06	2.76995e-06	2.78661e-06	2.79318e-06	2.77904e-06	2.75632e-06	2.75128e-06	2.76541e-06	2.76137e-06	2.72401e-06	2.7225e-06	2.72401e-06	2.71695e-06	2.7119e-06	2.69372e-06	2.71038e-06	2.68262e-06	2.68262e-06	2.64072e-06	2.65839e-06	2.6705e-06	2.66192e-06	2.65132e-06	2.65283e-06	2.66596e-06	2.64072e-06	2.63365e-06	2.61497e-06	2.61547e-06	2.59225e-06	2.60386e-06	2.60336e-06	2.6185e-06	2.59831e-06	2.58266e-06	2.57004e-06
0.26056	2.82448e-06	2.77955e-06	2.7639e-06	2.76188e-06	2.76238e-06	2.7745e-06	2.7432e-06	2.73108e-06	2.75279e-06	2.73613e-06	2.70332e-06	2.70281e-06	2.7225e-06	2.7013e-06	2.70735e-06	2.70937e-06	2.70483e-06	2.68767e-06	2.65283e-06	2.65586e-06	2.66646e-06	2.66747e-06	2.63668e-06	2.64526e-06	2.63567e-06	2.63415e-06	2.61345e-06	2.60588e-06	2.60841e-06	2.59881e-06	2.57307e-06	2.56751e-06	2.5761e-06	2.58165e-06	2.55893e-06	2.55893e-06	2.55944e-06	2.56348e-06	2.55085e-06	2.55287e-06	2.52359e-06	2.52965e-06	2.51148e-06	2.52359e-06	2.52258e-06	2.53874e-06	2.50441e-06	2.49381e-06	2.48977e-06
0.26602	2.74623e-06	2.69675e-06	2.67706e-06	2.69322e-06	2.67303e-06	2.69271e-06	2.66242e-06	2.66293e-06	2.65889e-06	2.64829e-06	2.63062e-06	2.63365e-06	2.64122e-06	2.62305e-06	2.61446e-06	2.61345e-06	2.61194e-06	2.60992e-06	2.58569e-06	2.56247e-06	2.59175e-06	2.5766e-06	2.54985e-06	2.55742e-06	2.55691e-06	2.55944e-06	2.52965e-06	2.53722e-06	2.54126e-06	2.51249e-06	2.49936e-06	2.49532e-06	2.48371e-06	2.50491e-06	2.47563e-06	2.48018e-06	2.47614e-06	2.48977e-06	2.46554e-06	2.46554e-06	2.44686e-06	2.45695e-06	2.43525e-06	2.45191e-06	2.4408e-06	2.4514e-06	2.42464e-06	2.4201e-06	2.41455e-06
0.27149	2.66192e-06	2.61194e-06	2.61194e-06	2.60891e-06	2.60992e-06	2.61749e-06	2.59023e-06	2.57559e-06	2.5872e-06	2.56903e-06	2.5559e-06	2.56802e-06	2.56449e-06	2.56146e-06	2.53975e-06	2.54227e-06	2.54177e-06	2.5352e-06	2.50643e-06	2.49886e-06	2.51501e-06	2.50189e-06	2.48119e-06	2.48573e-06	2.48371e-06	2.49128e-06	2.45796e-06	2.45191e-06	2.45494e-06	2.44888e-06	2.41505e-06	2.42162e-06	2.41505e-06	2.42565e-06	2.41303e-06	2.41152e-06	2.40496e-06	2.41657e-06	2.40445e-06	2.39486e-06	2.37769e-06	2.38628e-06	2.35801e-06	2.37719e-06	2.37517e-06	2.37214e-06	2.34286e-06	2.35245e-06	2.34387e-06
0.27696	2.59326e-06	2.5453e-06	2.54379e-06	2.54429e-06	2.53924e-06	2.54328e-06	2.53117e-06	2.50693e-06	2.5135e-06	2.50946e-06	2.49583e-06	2.49936e-06	2.5039e-06	2.48371e-06	2.47563e-06	2.46756e-06	2.45948e-06	2.46604e-06	2.42515e-06	2.43373e-06	2.46099e-06	2.43979e-06	2.42263e-06	2.42717e-06	2.40647e-06	2.40849e-06	2.39536e-06	2.3782e-06	2.38931e-06	2.38678e-06	2.35548e-06	2.3469e-06	2.34892e-06	2.36507e-06	2.34034e-06	2.34488e-06	2.34034e-06	2.3469e-06	2.33024e-06	2.33478e-06	2.31257e-06	2.31913e-06	2.29844e-06	2.30601e-06	2.305e-06	2.31711e-06	2.28834e-06	2.28279e-06	2.28228e-06
0.28241	2.52864e-06	2.49633e-06	2.47715e-06	2.48876e-06	2.47765e-06	2.48775e-06	2.47159e-06	2.44736e-06	2.46049e-06	2.43525e-06	2.43171e-06	2.43929e-06	2.42565e-06	2.42313e-06	2.41101e-06	2.41404e-06	2.40597e-06	2.39991e-06	2.37164e-06	2.38527e-06	2.38779e-06	2.37366e-06	2.36861e-06	2.36507e-06	2.34589e-06	2.35144e-06	2.33529e-06	2.33933e-06	2.33428e-06	2.33074e-06	2.29339e-06	2.2848e-06	2.29793e-06	2.30247e-06	2.2737e-06	2.28632e-06	2.28834e-06	2.28884e-06	2.26512e-06	2.27572e-06	2.24391e-06	2.2631e-06	2.24139e-06	2.2535e-06	2.24139e-06	2.24947e-06	2.23079e-06	2.20706e-06	2.23684e-06
0.28788	2.46958e-06	2.44938e-06	2.42061e-06	2.4307e-06	2.4201e-06	2.42464e-06	2.39991e-06	2.39738e-06	2.39688e-06	2.38931e-06	2.38072e-06	2.38274e-06	2.38325e-06	2.36406e-06	2.35195e-06	2.35599e-06	2.3575e-06	2.34236e-06	2.33327e-06	2.32721e-06	2.33377e-06	2.31509e-06	2.30904e-06	2.31409e-06	2.28228e-06	2.29944e-06	2.28026e-06	2.26663e-06	2.28178e-06	2.2737e-06	2.25653e-06	2.24442e-06	2.24139e-06	2.23987e-06	2.21362e-06	2.23129e-06	2.23684e-06	2.2429e-06	2.22271e-06	2.22523e-06	2.19797e-06	2.20252e-06	2.18384e-06	2.19999e-06	2.19141e-06	2.1909e-06	2.18232e-06	2.17071e-06	2.1692e-06
0.29333	2.41505e-06	2.3888e-06	2.36608e-06	2.38022e-06	2.36507e-06	2.37517e-06	2.34438e-06	2.34589e-06	2.34337e-06	2.3363e-06	2.32974e-06	2.33175e-06	2.32418e-06	2.30853e-06	2.29389e-06	2.30197e-06	2.29844e-06	2.28682e-06	2.26512e-06	2.27269e-06	2.27875e-06	2.26915e-06	2.26461e-06	2.26057e-06	2.24846e-06	2.2429e-06	2.22624e-06	2.22372e-06	2.22978e-06	2.22574e-06	2.21564e-06	2.17727e-06	2.18636e-06	2.18838e-06	2.16162e-06	2.18081e-06	2.17626e-06	2.19343e-06	2.17525e-06	2.17879e-06	2.14093e-06	2.1485e-06	2.1485e-06	2.14799e-06	2.1485e-06	2.15758e-06	2.13588e-06	2.10811e-06	2.1283e-06
0.2988	2.36003e-06	2.34286e-06	2.32873e-06	2.32519e-06	2.32267e-06	2.31055e-06	2.29036e-06	2.30247e-06	2.29541e-06	2.27875e-06	2.26158e-06	2.26865e-06	2.28077e-06	2.2535e-06	2.25552e-06	2.24997e-06	2.25401e-06	2.24846e-06	2.2318e-06	2.22624e-06	2.23281e-06	2.22321e-06	2.20454e-06	2.2217e-06	2.19696e-06	2.18333e-06	2.17172e-06	2.17677e-06	2.18737e-06	2.17273e-06	2.1596e-06	2.13992e-06	2.13992e-06	2.15254e-06	2.12477e-06	2.13335e-06	2.14093e-06	2.14294e-06	2.13234e-06	2.13184e-06	2.10256e-06	2.11669e-06	2.0965e-06	2.10306e-06	2.1066e-06	2.10963e-06	2.08994e-06	2.07732e-06	2.08994e-06
0.30426	2.31459e-06	2.27925e-06	2.27723e-06	2.29238e-06	2.28026e-06	2.2737e-06	2.26411e-06	2.25249e-06	2.24846e-06	2.23836e-06	2.22776e-06	2.22675e-06	2.23684e-06	2.21766e-06	2.20958e-06	2.21413e-06	2.20807e-06	2.20151e-06	2.18687e-06	2.18131e-06	2.18333e-06	2.17778e-06	2.16213e-06	2.17424e-06	2.16263e-06	2.16061e-06	2.15153e-06	2.13891e-06	2.13992e-06	2.13689e-06	2.10811e-06	2.10609e-06	2.08893e-06	2.11164e-06	2.09145e-06	2.09347e-06	2.09196e-06	2.10306e-06	2.08792e-06	2.09246e-06	2.06722e-06	2.07429e-06	2.05712e-06	2.05864e-06	2.05965e-06	2.07176e-06	2.04803e-06	2.02936e-06	2.04147e-06
0.30972	2.27067e-06	2.23735e-06	2.24391e-06	2.23684e-06	2.22776e-06	2.24038e-06	2.21968e-06	2.22523e-06	2.20807e-06	2.19444e-06	2.18586e-06	2.18586e-06	2.18535e-06	2.18283e-06	2.17021e-06	2.17273e-06	2.16516e-06	2.16869e-06	2.14194e-06	2.14547e-06	2.15052e-06	2.12931e-06	2.12477e-06	2.1384e-06	2.11619e-06	2.10963e-06	2.09953e-06	2.09599e-06	2.09599e-06	2.09347e-06	2.07479e-06	2.05712e-06	2.05864e-06	2.06974e-06	2.05056e-06	2.05308e-06	2.05359e-06	2.06671e-06	2.04501e-06	2.0551e-06	2.02986e-06	2.03138e-06	2.01623e-06	2.02582e-06	2.01926e-06	2.03239e-06	2.00714e-06	1.99351e-06	2.00058e-06
0.31518	2.24139e-06	2.20353e-06	2.19545e-06	2.20504e-06	2.19242e-06	2.18687e-06	2.1803e-06	2.17273e-06	2.16718e-06	2.16011e-06	2.14749e-06	2.15355e-06	2.15708e-06	2.14244e-06	2.12931e-06	2.13083e-06	2.12578e-06	2.13436e-06	2.09549e-06	2.10912e-06	2.11821e-06	2.09751e-06	2.07681e-06	2.09549e-06	2.07429e-06	2.06318e-06	2.0652e-06	2.05056e-06	2.0551e-06	2.06873e-06	2.03087e-06	2.02936e-06	2.02027e-06	2.02633e-06	2.01472e-06	2.02178e-06	2.01926e-06	2.01623e-06	2.00159e-06	2.00664e-06	1.9925e-06	1.99856e-06	1.97281e-06	1.98644e-06	1.98089e-06	1.99705e-06	1.97736e-06	1.96524e-06	1.97281e-06
0.32063	2.20201e-06	2.15859e-06	2.15708e-06	2.16364e-06	2.16617e-06	2.14951e-06	2.1379e-06	2.14446e-06	2.13739e-06	2.12275e-06	2.11013e-06	2.11871e-06	2.11922e-06	2.10256e-06	2.09196e-06	2.09448e-06	2.09852e-06	2.08539e-06	2.07277e-06	2.06369e-06	2.07681e-06	2.06873e-06	2.04854e-06	2.04854e-06	2.04854e-06	2.03642e-06	2.044e-06	2.02279e-06	2.03138e-06	2.02986e-06	2.00563e-06	1.99452e-06	1.99553e-06	1.99705e-06	1.9718e-06	1.98745e-06	1.99149e-06	1.9925e-06	1.96171e-06	1.97837e-06	1.9607e-06	1.95514e-06	1.93647e-06	1.9506e-06	1.9501e-06	1.96625e-06	1.95212e-06	1.9299e-06	1.93848e-06
0.32608	2.15809e-06	2.14093e-06	2.12326e-06	2.1283e-06	2.12023e-06	2.12528e-06	2.10609e-06	2.10155e-06	2.10862e-06	2.09448e-06	2.0758e-06	2.08388e-06	2.09398e-06	2.07227e-06	2.06217e-06	2.06671e-06	2.06974e-06	2.05258e-06	2.03239e-06	2.03541e-06	2.03895e-06	2.03693e-06	2.02229e-06	2.02279e-06	2.02128e-06	1.99705e-06	2.00361e-06	1.98594e-06	1.99503e-06	1.99301e-06	1.96625e-06	1.9612e-06	1.96272e-06	1.96322e-06	1.94909e-06	1.93899e-06	1.9501e-06	1.94808e-06	1.94858e-06	1.94505e-06	1.93394e-06	1.93596e-06	1.91122e-06	1.91526e-06	1.91274e-06	1.93192e-06	1.91375e-06	1.90012e-06	1.90062e-06
0.33153	2.13234e-06	2.10963e-06	2.09347e-06	2.1071e-06	2.0864e-06	2.08438e-06	2.07075e-06	2.06369e-06	2.07631e-06	2.05914e-06	2.04198e-06	2.05106e-06	2.05712e-06	2.04349e-06	2.03642e-06	2.02784e-06	2.0339e-06	2.01875e-06	2.00916e-06	2.00916e-06	2.00613e-06	1.99553e-06	1.98998e-06	1.99452e-06	1.97837e-06	1.97837e-06	1.97382e-06	1.96423e-06	1.96878e-06	1.96272e-06	1.93546e-06	1.92839e-06	1.92536e-06	1.93142e-06	1.92132e-06	1.92031e-06	1.92889e-06	1.92889e-06	1.91425e-06	1.91678e-06	1.90365e-06	1.89961e-06	1.88598e-06	1.89052e-06	1.8981e-06	1.89709e-06	1.88447e-06	1.85922e-06	1.85922e-06
0.33701	2.10306e-06	2.08337e-06	2.06469e-06	2.05712e-06	2.05864e-06	2.06167e-06	2.04602e-06	2.03895e-06	2.044e-06	2.03592e-06	2.00714e-06	2.02229e-06	2.02027e-06	2.0127e-06	1.99604e-06	1.99402e-06	2.00664e-06	1.98897e-06	1.97433e-06	1.97635e-06	1.98342e-06	1.95868e-06	1.95212e-06	1.96221e-06	1.96474e-06	1.95565e-06	1.94303e-06	1.93546e-06	1.93142e-06	1.93293e-06	1.91678e-06	1.8986e-06	1.89254e-06	1.90466e-06	1.89355e-06	1.89557e-06	1.90214e-06	1.90315e-06	1.88851e-06	1.88194e-06	1.87033e-06	1.87336e-06	1.85771e-06	1.85771e-06	1.85973e-06	1.8668e-06	1.8466e-06	1.84257e-06	1.8355e-06
0.34248	2.07176e-06	2.05561e-06	2.03743e-06	2.03339e-06	2.03138e-06	2.02431e-06	2.02027e-06	2.00967e-06	2.01623e-06	2.01118e-06	1.9814e-06	1.98644e-06	1.98644e-06	1.98594e-06	1.97332e-06	1.97534e-06	1.99099e-06	1.96777e-06	1.94101e-06	1.94757e-06	1.94909e-06	1.94404e-06	1.93293e-06	1.93848e-06	1.93192e-06	1.93394e-06	1.92334e-06	1.90718e-06	1.91173e-06	1.90012e-06	1.89153e-06	1.88699e-06	1.87185e-06	1.87538e-06	1.86478e-06	1.87084e-06	1.87387e-06	1.87639e-06	1.85771e-06	1.85872e-06	1.83752e-06	1.84862e-06	1.83247e-06	1.82843e-06	1.83651e-06	1.84711e-06	1.82944e-06	1.81985e-06	1.81631e-06
0.34793	2.04248e-06	2.02784e-06	1.99806e-06	2.00563e-06	2.01371e-06	1.99806e-06	1.98846e-06	1.98594e-06	1.98897e-06	1.97685e-06	1.95464e-06	1.96322e-06	1.97281e-06	1.96827e-06	1.93748e-06	1.9506e-06	1.95565e-06	1.9405e-06	1.91678e-06	1.92233e-06	1.91829e-06	1.91829e-06	1.8981e-06	1.90567e-06	1.90113e-06	1.89961e-06	1.88851e-06	1.88295e-06	1.88245e-06	1.88295e-06	1.86074e-06	1.85216e-06	1.85216e-06	1.85064e-06	1.8355e-06	1.84004e-06	1.84105e-06	1.85468e-06	1.82338e-06	1.83095e-06	1.81682e-06	1.82086e-06	1.80369e-06	1.80571e-06	1.80824e-06	1.82439e-06	1.79612e-06	1.80066e-06	1.7936e-06
0.35338	2.01169e-06	2.0031e-06	1.96878e-06	1.98998e-06	1.9814e-06	1.98543e-06	1.96978e-06	1.96019e-06	1.96373e-06	1.95313e-06	1.93495e-06	1.94909e-06	1.93748e-06	1.94e-06	1.91122e-06	1.92738e-06	1.93748e-06	1.92384e-06	1.88598e-06	1.89658e-06	1.90264e-06	1.88497e-06	1.86478e-06	1.88295e-06	1.87286e-06	1.87639e-06	1.8668e-06	1.8567e-06	1.85973e-06	1.85922e-06	1.8461e-06	1.82591e-06	1.82641e-06	1.83954e-06	1.8047e-06	1.82742e-06	1.82136e-06	1.82086e-06	1.8148e-06	1.8042e-06	1.80066e-06	1.79612e-06	1.78703e-06	1.78249e-06	1.78855e-06	1.80218e-06	1.78249e-06	1.77441e-06	1.76886e-06
0.35884	1.98998e-06	1.97433e-06	1.95666e-06	1.9612e-06	1.95464e-06	1.96221e-06	1.94656e-06	1.93697e-06	1.92485e-06	1.92788e-06	1.90668e-06	1.92132e-06	1.9188e-06	1.91274e-06	1.88548e-06	1.89961e-06	1.90769e-06	1.88649e-06	1.86377e-06	1.86629e-06	1.87033e-06	1.87033e-06	1.85216e-06	1.86377e-06	1.8567e-06	1.85367e-06	1.84458e-06	1.84559e-06	1.83903e-06	1.83903e-06	1.81127e-06	1.80016e-06	1.8042e-06	1.81026e-06	1.78198e-06	1.79259e-06	1.81127e-06	1.80218e-06	1.79057e-06	1.78653e-06	1.77037e-06	1.76886e-06	1.76129e-06	1.75573e-06	1.75977e-06	1.76987e-06	1.76179e-06	1.76583e-06	1.73655e-06
0.36431	1.96676e-06	1.94909e-06	1.93495e-06	1.94353e-06	1.94101e-06	1.93293e-06	1.91425e-06	1.9193e-06	1.91274e-06	1.90264e-06	1.89103e-06	1.90264e-06	1.89254e-06	1.89709e-06	1.86983e-06	1.86427e-06	1.87891e-06	1.8668e-06	1.84509e-06	1.84105e-06	1.85418e-06	1.8466e-06	1.82994e-06	1.83752e-06	1.82994e-06	1.82439e-06	1.81631e-06	1.81833e-06	1.82288e-06	1.8148e-06	1.79814e-06	1.78451e-06	1.77643e-06	1.79511e-06	1.77441e-06	1.77441e-06	1.79259e-06	1.7734e-06	1.76179e-06	1.76129e-06	1.74967e-06	1.75068e-06	1.74109e-06	1.74109e-06	1.74311e-06	1.74513e-06	1.72847e-06	1.73352e-06	1.72039e-06
0.36979	1.94606e-06	1.9299e-06	1.91829e-06	1.9188e-06	1.91173e-06	1.91526e-06	1.88649e-06	1.89557e-06	1.89507e-06	1.87538e-06	1.86225e-06	1.87033e-06	1.87891e-06	1.86528e-06	1.84458e-06	1.84711e-06	1.86478e-06	1.85872e-06	1.82086e-06	1.83196e-06	1.82944e-06	1.83348e-06	1.80824e-06	1.82742e-06	1.81429e-06	1.80571e-06	1.7941e-06	1.81379e-06	1.79713e-06	1.78905e-06	1.77088e-06	1.75927e-06	1.76331e-06	1.76886e-06	1.76028e-06	1.75725e-06	1.77441e-06	1.7522e-06	1.74614e-06	1.73907e-06	1.72645e-06	1.7421e-06	1.72292e-06	1.72342e-06	1.72645e-06	1.71888e-06	1.71181e-06	1.70929e-06	1.70575e-06
0.37524	1.92536e-06	1.9092e-06	1.89507e-06	1.89052e-06	1.88952e-06	1.88952e-06	1.86932e-06	1.87588e-06	1.86932e-06	1.86478e-06	1.84963e-06	1.85216e-06	1.84206e-06	1.84913e-06	1.82439e-06	1.83045e-06	1.83701e-06	1.83196e-06	1.80521e-06	1.80773e-06	1.81026e-06	1.81278e-06	1.79006e-06	1.80218e-06	1.78905e-06	1.77896e-06	1.78097e-06	1.78956e-06	1.77643e-06	1.76432e-06	1.74261e-06	1.74261e-06	1.731e-06	1.74614e-06	1.72544e-06	1.73503e-06	1.74967e-06	1.73201e-06	1.72948e-06	1.72595e-06	1.71383e-06	1.71888e-06	1.70323e-06	1.7103e-06	1.70525e-06	1.69414e-06	1.69717e-06	1.69364e-06	1.68253e-06
0.38069	1.90466e-06	1.89456e-06	1.87689e-06	1.8774e-06	1.87538e-06	1.87336e-06	1.85165e-06	1.86225e-06	1.86074e-06	1.84257e-06	1.83247e-06	1.82893e-06	1.82136e-06	1.83146e-06	1.80218e-06	1.81783e-06	1.81328e-06	1.81581e-06	1.79208e-06	1.80622e-06	1.79662e-06	1.80016e-06	1.77997e-06	1.78451e-06	1.76583e-06	1.76078e-06	1.76078e-06	1.7734e-06	1.75018e-06	1.74513e-06	1.73655e-06	1.72292e-06	1.71636e-06	1.74059e-06	1.71837e-06	1.72241e-06	1.72292e-06	1.71333e-06	1.71333e-06	1.71181e-06	1.69465e-06	1.69515e-06	1.68354e-06	1.7002e-06	1.6901e-06	1.68051e-06	1.66991e-06	1.67597e-06	1.66284e-06
0.38615	1.88194e-06	1.86932e-06	1.84761e-06	1.86377e-06	1.8668e-06	1.86579e-06	1.82893e-06	1.84257e-06	1.84055e-06	1.82692e-06	1.8047e-06	1.81278e-06	1.80268e-06	1.81177e-06	1.79763e-06	1.79965e-06	1.80622e-06	1.79158e-06	1.77088e-06	1.78249e-06	1.77037e-06	1.77795e-06	1.75321e-06	1.76028e-06	1.75624e-06	1.73352e-06	1.74008e-06	1.74412e-06	1.74008e-06	1.72645e-06	1.71989e-06	1.70575e-06	1.70777e-06	1.72999e-06	1.69667e-06	1.69919e-06	1.71282e-06	1.68909e-06	1.68556e-06	1.69465e-06	1.67647e-06	1.68152e-06	1.67344e-06	1.6795e-06	1.67193e-06	1.66486e-06	1.65678e-06	1.6482e-06	1.6588e-06
0.39161	1.86124e-06	1.86579e-06	1.8355e-06	1.83651e-06	1.83802e-06	1.836e-06	1.82641e-06	1.81682e-06	1.82641e-06	1.80268e-06	1.79461e-06	1.79713e-06	1.79107e-06	1.78804e-06	1.7734e-06	1.77896e-06	1.78047e-06	1.76532e-06	1.76028e-06	1.7628e-06	1.75977e-06	1.75169e-06	1.73907e-06	1.73958e-06	1.72999e-06	1.731e-06	1.71686e-06	1.72898e-06	1.71787e-06	1.71484e-06	1.68909e-06	1.6896e-06	1.69364e-06	1.70525e-06	1.679e-06	1.67395e-06	1.69818e-06	1.68001e-06	1.67748e-06	1.67698e-06	1.66133e-06	1.66688e-06	1.64921e-06	1.6588e-06	1.65779e-06	1.65123e-06	1.64214e-06	1.6376e-06	1.63407e-06
0.39707	1.84913e-06	1.83297e-06	1.82389e-06	1.82035e-06	1.82641e-06	1.81985e-06	1.80369e-06	1.79864e-06	1.80975e-06	1.7941e-06	1.76734e-06	1.77997e-06	1.78047e-06	1.76684e-06	1.75573e-06	1.76936e-06	1.76583e-06	1.74967e-06	1.73907e-06	1.74463e-06	1.73705e-06	1.7416e-06	1.72746e-06	1.72898e-06	1.71282e-06	1.71736e-06	1.70373e-06	1.71686e-06	1.69869e-06	1.69919e-06	1.67799e-06	1.67445e-06	1.68152e-06	1.68506e-06	1.66436e-06	1.65931e-06	1.68203e-06	1.66486e-06	1.66335e-06	1.66385e-06	1.64366e-06	1.64972e-06	1.63154e-06	1.63659e-06	1.64467e-06	1.63154e-06	1.62548e-06	1.61589e-06	1.6164e-06
0.40255	1.82893e-06	1.82136e-06	1.79713e-06	1.79662e-06	1.81076e-06	1.79763e-06	1.77694e-06	1.78097e-06	1.79208e-06	1.76684e-06	1.76078e-06	1.76633e-06	1.7623e-06	1.77088e-06	1.74665e-06	1.75119e-06	1.74311e-06	1.74311e-06	1.72241e-06	1.73201e-06	1.71736e-06	1.70525e-06	1.71585e-06	1.70777e-06	1.70525e-06	1.70171e-06	1.69364e-06	1.6896e-06	1.68203e-06	1.67496e-06	1.66234e-06	1.65527e-06	1.6588e-06	1.67294e-06	1.65577e-06	1.64517e-06	1.66082e-06	1.65022e-06	1.65123e-06	1.63609e-06	1.62346e-06	1.63306e-06	1.61943e-06	1.62599e-06	1.62145e-06	1.62195e-06	1.62195e-06	1.60832e-06	1.60327e-06
0.40802	1.81581e-06	1.80268e-06	1.79057e-06	1.79006e-06	1.78855e-06	1.77896e-06	1.77138e-06	1.77239e-06	1.76734e-06	1.75422e-06	1.74311e-06	1.75068e-06	1.73907e-06	1.74513e-06	1.73352e-06	1.72898e-06	1.73857e-06	1.71837e-06	1.71131e-06	1.7209e-06	1.71383e-06	1.71736e-06	1.69414e-06	1.69919e-06	1.6901e-06	1.68506e-06	1.67748e-06	1.67546e-06	1.66941e-06	1.65628e-06	1.64315e-06	1.64517e-06	1.64416e-06	1.65426e-06	1.63659e-06	1.63356e-06	1.64113e-06	1.64012e-06	1.63659e-06	1.62649e-06	1.61791e-06	1.61438e-06	1.60378e-06	1.61236e-06	1.60933e-06	1.61135e-06	1.6063e-06	1.59216e-06	1.59166e-06
0.41351	1.80066e-06	1.80117e-06	1.78198e-06	1.77492e-06	1.76936e-06	1.77542e-06	1.74513e-06	1.75472e-06	1.76331e-06	1.74816e-06	1.71837e-06	1.73604e-06	1.73402e-06	1.72443e-06	1.71333e-06	1.71131e-06	1.71585e-06	1.71383e-06	1.69111e-06	1.69616e-06	1.69768e-06	1.68606e-06	1.67294e-06	1.67445e-06	1.67294e-06	1.67496e-06	1.67294e-06	1.65981e-06	1.6583e-06	1.64719e-06	1.63356e-06	1.63558e-06	1.63407e-06	1.64164e-06	1.61892e-06	1.62447e-06	1.63255e-06	1.62397e-06	1.61589e-06	1.61286e-06	1.60933e-06	1.60327e-06	1.59772e-06	1.60277e-06	1.60428e-06	1.59368e-06	1.59368e-06	1.58005e-06	1.5745e-06
0.41898	1.79208e-06	1.77795e-06	1.7628e-06	1.75876e-06	1.75927e-06	1.75927e-06	1.72292e-06	1.75068e-06	1.74059e-06	1.7315e-06	1.70121e-06	1.72443e-06	1.71736e-06	1.71131e-06	1.69364e-06	1.70373e-06	1.70676e-06	1.69313e-06	1.68203e-06	1.68707e-06	1.68051e-06	1.66284e-06	1.66436e-06	1.65931e-06	1.66032e-06	1.66234e-06	1.65174e-06	1.64164e-06	1.6371e-06	1.62397e-06	1.62649e-06	1.61589e-06	1.62094e-06	1.63508e-06	1.61286e-06	1.60781e-06	1.60277e-06	1.62044e-06	1.59721e-06	1.60075e-06	1.58712e-06	1.57954e-06	1.58712e-06	1.57954e-06	1.58055e-06	1.58005e-06	1.57248e-06	1.55986e-06	1.5644e-06
0.42443	1.76936e-06	1.7628e-06	1.74362e-06	1.73655e-06	1.75321e-06	1.7416e-06	1.71888e-06	1.72393e-06	1.72241e-06	1.71585e-06	1.70121e-06	1.7103e-06	1.70676e-06	1.70575e-06	1.68758e-06	1.6896e-06	1.68253e-06	1.67344e-06	1.66385e-06	1.67395e-06	1.66941e-06	1.65779e-06	1.65931e-06	1.65426e-06	1.64719e-06	1.65123e-06	1.64265e-06	1.63861e-06	1.62548e-06	1.61741e-06	1.61084e-06	1.59721e-06	1.60832e-06	1.61438e-06	1.60024e-06	1.59469e-06	1.59418e-06	1.60378e-06	1.58863e-06	1.58308e-06	1.57601e-06	1.56692e-06	1.56187e-06	1.57096e-06	1.57248e-06	1.57601e-06	1.56036e-06	1.55481e-06	1.5437e-06
0.42987	1.76633e-06	1.75472e-06	1.72948e-06	1.73453e-06	1.74059e-06	1.72898e-06	1.70929e-06	1.70979e-06	1.70979e-06	1.70727e-06	1.68001e-06	1.6901e-06	1.68808e-06	1.69061e-06	1.6795e-06	1.67748e-06	1.67142e-06	1.66991e-06	1.66284e-06	1.65376e-06	1.65628e-06	1.64618e-06	1.64214e-06	1.64366e-06	1.63053e-06	1.64315e-06	1.63962e-06	1.63255e-06	1.61337e-06	1.6058e-06	1.59519e-06	1.59873e-06	1.59216e-06	1.60277e-06	1.58661e-06	1.58661e-06	1.5851e-06	1.58712e-06	1.56894e-06	1.57197e-06	1.56389e-06	1.5649e-06	1.5538e-06	1.55986e-06	1.55279e-06	1.55329e-06	1.56137e-06	1.53613e-06	1.5331e-06
0.43532	1.74362e-06	1.73352e-06	1.71535e-06	1.71484e-06	1.72595e-06	1.70979e-06	1.69869e-06	1.69768e-06	1.69111e-06	1.69212e-06	1.67092e-06	1.68051e-06	1.67799e-06	1.68304e-06	1.65729e-06	1.65729e-06	1.66385e-06	1.66587e-06	1.64467e-06	1.64719e-06	1.64164e-06	1.63255e-06	1.62548e-06	1.63457e-06	1.63104e-06	1.62346e-06	1.61589e-06	1.60378e-06	1.60529e-06	1.59974e-06	1.59065e-06	1.58257e-06	1.58409e-06	1.59418e-06	1.57702e-06	1.57197e-06	1.57803e-06	1.59368e-06	1.56389e-06	1.55885e-06	1.54471e-06	1.54774e-06	1.53158e-06	1.54168e-06	1.5437e-06	1.54572e-06	1.54521e-06	1.52654e-06	1.52805e-06
0.44076	1.73503e-06	1.72191e-06	1.70777e-06	1.70929e-06	1.70929e-06	1.70727e-06	1.68909e-06	1.68506e-06	1.68405e-06	1.68102e-06	1.66133e-06	1.66436e-06	1.6588e-06	1.65729e-06	1.65224e-06	1.6482e-06	1.65426e-06	1.64719e-06	1.63356e-06	1.62447e-06	1.62851e-06	1.62498e-06	1.60983e-06	1.62548e-06	1.61034e-06	1.60781e-06	1.59923e-06	1.60024e-06	1.60075e-06	1.57853e-06	1.5745e-06	1.56541e-06	1.57601e-06	1.57096e-06	1.56844e-06	1.56036e-06	1.56339e-06	1.56894e-06	1.55582e-06	1.55733e-06	1.5331e-06	1.5336e-06	1.53209e-06	1.53158e-06	1.53007e-06	1.54269e-06	1.52906e-06	1.51694e-06	1.5119e-06
0.44623	1.72746e-06	1.71484e-06	1.68808e-06	1.70373e-06	1.69061e-06	1.7002e-06	1.68102e-06	1.66638e-06	1.67344e-06	1.66436e-06	1.6477e-06	1.65729e-06	1.65022e-06	1.65174e-06	1.63255e-06	1.64265e-06	1.63457e-06	1.63356e-06	1.61185e-06	1.62397e-06	1.62296e-06	1.61135e-06	1.61387e-06	1.61741e-06	1.58762e-06	1.59873e-06	1.59368e-06	1.59015e-06	1.58257e-06	1.575e-06	1.57046e-06	1.54925e-06	1.5644e-06	1.55885e-06	1.55531e-06	1.55178e-06	1.54673e-06	1.55531e-06	1.53209e-06	1.5432e-06	1.52199e-06	1.52906e-06	1.51795e-06	1.51846e-06	1.51492e-06	1.51947e-06	1.5225e-06	1.5018e-06	1.5023e-06
0.45169	1.71333e-06	1.69313e-06	1.68051e-06	1.67142e-06	1.6795e-06	1.69162e-06	1.6689e-06	1.65678e-06	1.67546e-06	1.65981e-06	1.6371e-06	1.64012e-06	1.64315e-06	1.63659e-06	1.63508e-06	1.61791e-06	1.63861e-06	1.62145e-06	1.61589e-06	1.62094e-06	1.6058e-06	1.60075e-06	1.59519e-06	1.59873e-06	1.58459e-06	1.58762e-06	1.58207e-06	1.575e-06	1.57349e-06	1.55986e-06	1.55077e-06	1.54976e-06	1.54723e-06	1.55784e-06	1.53714e-06	1.53916e-06	1.54723e-06	1.53613e-06	1.53259e-06	1.523e-06	1.51089e-06	1.5124e-06	1.50533e-06	1.50584e-06	1.50281e-06	1.51694e-06	1.50533e-06	1.49069e-06	1.48564e-06
0.45717	1.70474e-06	1.68808e-06	1.67092e-06	1.6795e-06	1.67748e-06	1.67647e-06	1.6588e-06	1.64214e-06	1.6583e-06	1.63558e-06	1.62649e-06	1.63659e-06	1.62548e-06	1.62599e-06	1.62094e-06	1.61589e-06	1.61993e-06	1.61488e-06	1.60125e-06	1.59671e-06	1.59873e-06	1.58611e-06	1.58308e-06	1.58813e-06	1.56995e-06	1.57248e-06	1.56945e-06	1.55481e-06	1.56137e-06	1.55329e-06	1.54875e-06	1.54017e-06	1.53815e-06	1.54774e-06	1.53764e-06	1.53512e-06	1.53259e-06	1.53259e-06	1.52704e-06	1.5119e-06	1.50735e-06	1.50735e-06	1.5018e-06	1.49826e-06	1.49927e-06	1.50685e-06	1.50685e-06	1.48211e-06	1.47454e-06
0.46263	1.69515e-06	1.67294e-06	1.66183e-06	1.66436e-06	1.65981e-06	1.66587e-06	1.64063e-06	1.64265e-06	1.64416e-06	1.63508e-06	1.61236e-06	1.62296e-06	1.62094e-06	1.62548e-06	1.60681e-06	1.6063e-06	1.60731e-06	1.59873e-06	1.58762e-06	1.58914e-06	1.58459e-06	1.57904e-06	1.57147e-06	1.57752e-06	1.55834e-06	1.56541e-06	1.54774e-06	1.55481e-06	1.55834e-06	1.54219e-06	1.52856e-06	1.53057e-06	1.53461e-06	1.53259e-06	1.52553e-06	1.5225e-06	1.5225e-06	1.51291e-06	1.51139e-06	1.49978e-06	1.4917e-06	1.49826e-06	1.48665e-06	1.49221e-06	1.49423e-06	1.49826e-06	1.48867e-06	1.47858e-06	1.46596e-06
0.4681	1.68304e-06	1.65981e-06	1.65628e-06	1.64265e-06	1.65325e-06	1.64618e-06	1.63609e-06	1.63407e-06	1.63659e-06	1.61842e-06	1.60378e-06	1.61084e-06	1.61135e-06	1.6169e-06	1.59015e-06	1.59216e-06	1.59822e-06	1.5957e-06	1.57197e-06	1.58207e-06	1.57752e-06	1.56389e-06	1.55935e-06	1.56894e-06	1.55127e-06	1.56642e-06	1.54017e-06	1.54976e-06	1.54824e-06	1.5331e-06	1.52149e-06	1.52452e-06	1.52048e-06	1.52755e-06	1.51543e-06	1.5119e-06	1.51492e-06	1.50836e-06	1.49776e-06	1.49574e-06	1.48413e-06	1.48615e-06	1.47353e-06	1.47959e-06	1.49019e-06	1.48817e-06	1.48665e-06	1.46394e-06	1.4599e-06
0.47354	1.65981e-06	1.65779e-06	1.64113e-06	1.65174e-06	1.63962e-06	1.63609e-06	1.62397e-06	1.62548e-06	1.61892e-06	1.62346e-06	1.59923e-06	1.59772e-06	1.6063e-06	1.60226e-06	1.5962e-06	1.58661e-06	1.58762e-06	1.59015e-06	1.55986e-06	1.57803e-06	1.56945e-06	1.56036e-06	1.55632e-06	1.56187e-06	1.54774e-06	1.55834e-06	1.53158e-06	1.53815e-06	1.53613e-06	1.51593e-06	1.52048e-06	1.51391e-06	1.50988e-06	1.51492e-06	1.51089e-06	1.5018e-06	1.5023e-06	1.50483e-06	1.48766e-06	1.48463e-06	1.48463e-06	1.47605e-06	1.47252e-06	1.46646e-06	1.47151e-06	1.47706e-06	1.46999e-06	1.46242e-06	1.45283e-06
0.47899	1.65275e-06	1.64719e-06	1.63558e-06	1.63053e-06	1.62599e-06	1.6371e-06	1.6169e-06	1.60983e-06	1.61337e-06	1.61185e-06	1.58914e-06	1.5957e-06	1.59368e-06	1.5962e-06	1.58055e-06	1.57399e-06	1.57954e-06	1.575e-06	1.55279e-06	1.56339e-06	1.55885e-06	1.55026e-06	1.54269e-06	1.53562e-06	1.53057e-06	1.53764e-06	1.5225e-06	1.52805e-06	1.52603e-06	1.50685e-06	1.49978e-06	1.50483e-06	1.50079e-06	1.51089e-06	1.50028e-06	1.49322e-06	1.50079e-06	1.4912e-06	1.47504e-06	1.48211e-06	1.47302e-06	1.46797e-06	1.46646e-06	1.46293e-06	1.46192e-06	1.46343e-06	1.4604e-06	1.45283e-06	1.43516e-06
0.48443	1.64921e-06	1.64063e-06	1.62397e-06	1.63407e-06	1.63255e-06	1.61286e-06	1.60479e-06	1.59873e-06	1.6058e-06	1.60125e-06	1.58358e-06	1.58813e-06	1.59974e-06	1.58005e-06	1.56591e-06	1.57298e-06	1.56541e-06	1.56137e-06	1.53815e-06	1.55632e-06	1.54673e-06	1.53865e-06	1.53411e-06	1.53007e-06	1.52199e-06	1.53007e-06	1.51492e-06	1.51391e-06	1.52199e-06	1.50483e-06	1.49726e-06	1.49675e-06	1.49322e-06	1.50937e-06	1.4917e-06	1.47807e-06	1.48615e-06	1.47706e-06	1.46192e-06	1.46747e-06	1.45788e-06	1.4599e-06	1.44677e-06	1.46343e-06	1.4604e-06	1.45687e-06	1.45586e-06	1.44677e-06	1.43466e-06
0.48987	1.63861e-06	1.62599e-06	1.61943e-06	1.61135e-06	1.61741e-06	1.61337e-06	1.60226e-06	1.59873e-06	1.59721e-06	1.59116e-06	1.56389e-06	1.58156e-06	1.58156e-06	1.56995e-06	1.55481e-06	1.56541e-06	1.55329e-06	1.55784e-06	1.53108e-06	1.53714e-06	1.54118e-06	1.53815e-06	1.52856e-06	1.52704e-06	1.51644e-06	1.52553e-06	1.51038e-06	1.5018e-06	1.50685e-06	1.49574e-06	1.48766e-06	1.48918e-06	1.4806e-06	1.5023e-06	1.47908e-06	1.47201e-06	1.46293e-06	1.47656e-06	1.45586e-06	1.4604e-06	1.45687e-06	1.44324e-06	1.44122e-06	1.4493e-06	1.45131e-06	1.44728e-06	1.44829e-06	1.43112e-06	1.42405e-06
0.49532	1.63609e-06	1.62397e-06	1.60428e-06	1.60378e-06	1.60277e-06	1.5962e-06	1.58863e-06	1.58156e-06	1.59015e-06	1.57803e-06	1.56793e-06	1.5745e-06	1.56692e-06	1.5649e-06	1.54925e-06	1.55784e-06	1.55279e-06	1.54925e-06	1.53259e-06	1.53562e-06	1.52805e-06	1.53209e-06	1.52149e-06	1.51947e-06	1.50129e-06	1.51391e-06	1.50129e-06	1.49524e-06	1.49423e-06	1.48665e-06	1.47908e-06	1.47555e-06	1.47353e-06	1.48766e-06	1.46999e-06	1.46949e-06	1.45838e-06	1.4599e-06	1.4498e-06	1.44677e-06	1.44374e-06	1.44526e-06	1.43466e-06	1.44071e-06	1.43415e-06	1.43617e-06	1.43213e-06	1.43112e-06	1.41648e-06
0.50077	1.62851e-06	1.60882e-06	1.59772e-06	1.59317e-06	1.59671e-06	1.58762e-06	1.58459e-06	1.57399e-06	1.57551e-06	1.57197e-06	1.55632e-06	1.56389e-06	1.55935e-06	1.55834e-06	1.53916e-06	1.54118e-06	1.5432e-06	1.54421e-06	1.52553e-06	1.523e-06	1.52502e-06	1.51846e-06	1.49574e-06	1.50533e-06	1.49726e-06	1.50281e-06	1.49927e-06	1.48918e-06	1.49271e-06	1.47959e-06	1.47201e-06	1.47403e-06	1.471e-06	1.47605e-06	1.46495e-06	1.46141e-06	1.45031e-06	1.46192e-06	1.44122e-06	1.44374e-06	1.43617e-06	1.4392e-06	1.42658e-06	1.44172e-06	1.43365e-06	1.42607e-06	1.42759e-06	1.42203e-06	1.40689e-06
0.50623	1.61236e-06	1.59721e-06	1.59267e-06	1.58813e-06	1.59015e-06	1.58712e-06	1.58106e-06	1.56591e-06	1.57197e-06	1.55834e-06	1.55784e-06	1.56086e-06	1.55178e-06	1.54774e-06	1.53158e-06	1.53562e-06	1.54622e-06	1.53512e-06	1.50836e-06	1.51391e-06	1.51694e-06	1.50735e-06	1.50382e-06	1.50533e-06	1.49524e-06	1.49423e-06	1.48261e-06	1.47908e-06	1.48716e-06	1.46696e-06	1.46747e-06	1.46596e-06	1.4498e-06	1.471e-06	1.44728e-06	1.45586e-06	1.44829e-06	1.44829e-06	1.43667e-06	1.43566e-06	1.43365e-06	1.42304e-06	1.42961e-06	1.42355e-06	1.42052e-06	1.42153e-06	1.42052e-06	1.40992e-06	1.40184e-06
0.5117	1.60024e-06	1.59469e-06	1.57904e-06	1.57096e-06	1.58358e-06	1.57601e-06	1.56288e-06	1.56238e-06	1.56288e-06	1.5538e-06	1.53966e-06	1.54976e-06	1.54925e-06	1.52856e-06	1.52755e-06	1.52452e-06	1.52654e-06	1.53057e-06	1.50331e-06	1.50432e-06	1.5119e-06	1.49826e-06	1.48867e-06	1.49221e-06	1.49069e-06	1.48564e-06	1.47201e-06	1.47151e-06	1.47959e-06	1.46545e-06	1.45434e-06	1.45333e-06	1.45182e-06	1.46091e-06	1.44475e-06	1.44526e-06	1.43566e-06	1.44021e-06	1.42759e-06	1.4291e-06	1.42102e-06	1.41194e-06	1.41547e-06	1.42001e-06	1.41093e-06	1.41194e-06	1.40891e-06	1.40386e-06	1.38922e-06
0.51716	1.59317e-06	1.57651e-06	1.57046e-06	1.57702e-06	1.57046e-06	1.57752e-06	1.55632e-06	1.55784e-06	1.55632e-06	1.54824e-06	1.53158e-06	1.53512e-06	1.53815e-06	1.53108e-06	1.50937e-06	1.50735e-06	1.51997e-06	1.523e-06	1.5018e-06	1.49322e-06	1.50129e-06	1.49069e-06	1.48261e-06	1.48716e-06	1.47605e-06	1.48261e-06	1.46646e-06	1.46394e-06	1.46949e-06	1.45636e-06	1.45031e-06	1.45232e-06	1.44324e-06	1.45384e-06	1.4392e-06	1.43314e-06	1.42254e-06	1.43718e-06	1.4185e-06	1.42557e-06	1.41396e-06	1.40588e-06	1.40992e-06	1.41093e-06	1.40689e-06	1.41345e-06	1.40941e-06	1.39275e-06	1.38114e-06
0.52261	1.58106e-06	1.57954e-06	1.57096e-06	1.56793e-06	1.56642e-06	1.56036e-06	1.55683e-06	1.54067e-06	1.54673e-06	1.54774e-06	1.52704e-06	1.52856e-06	1.5336e-06	1.52149e-06	1.50735e-06	1.50685e-06	1.52199e-06	1.50685e-06	1.49069e-06	1.48211e-06	1.48867e-06	1.48161e-06	1.48261e-06	1.48665e-06	1.46696e-06	1.47504e-06	1.4599e-06	1.4604e-06	1.46141e-06	1.44273e-06	1.44374e-06	1.43819e-06	1.4291e-06	1.44374e-06	1.43011e-06	1.43869e-06	1.41648e-06	1.43314e-06	1.42052e-06	1.41042e-06	1.40184e-06	1.40386e-06	1.39932e-06	1.3978e-06	1.40134e-06	1.4079e-06	1.40386e-06	1.3872e-06	1.37155e-06
0.52808	1.57601e-06	1.56692e-06	1.5644e-06	1.55733e-06	1.55026e-06	1.5538e-06	1.53815e-06	1.53007e-06	1.53764e-06	1.53714e-06	1.51543e-06	1.52553e-06	1.52906e-06	1.51543e-06	1.51291e-06	1.50028e-06	1.50786e-06	1.50836e-06	1.48615e-06	1.47757e-06	1.49069e-06	1.47353e-06	1.46343e-06	1.47403e-06	1.46696e-06	1.47201e-06	1.45838e-06	1.45131e-06	1.46091e-06	1.43415e-06	1.43516e-06	1.4291e-06	1.42961e-06	1.43768e-06	1.41901e-06	1.42456e-06	1.41345e-06	1.42456e-06	1.41194e-06	1.41598e-06	1.40436e-06	1.39275e-06	1.3973e-06	1.39174e-06	1.39578e-06	1.39578e-06	1.39124e-06	1.38165e-06	1.37508e-06
0.53355	1.57349e-06	1.55481e-06	1.55481e-06	1.54421e-06	1.54723e-06	1.54421e-06	1.5336e-06	1.52149e-06	1.53714e-06	1.52856e-06	1.50634e-06	1.51997e-06	1.5225e-06	1.5119e-06	1.49473e-06	1.49271e-06	1.50533e-06	1.5018e-06	1.46797e-06	1.47201e-06	1.48564e-06	1.46696e-06	1.45939e-06	1.46646e-06	1.46091e-06	1.45434e-06	1.45586e-06	1.4498e-06	1.45333e-06	1.42809e-06	1.43264e-06	1.41901e-06	1.42708e-06	1.42506e-06	1.41901e-06	1.42052e-06	1.4079e-06	1.418e-06	1.40184e-06	1.41042e-06	1.38771e-06	1.39174e-06	1.38771e-06	1.38417e-06	1.38316e-06	1.39023e-06	1.38569e-06	1.37407e-06	1.36903e-06
0.53904	1.56036e-06	1.54925e-06	1.55733e-06	1.54723e-06	1.53057e-06	1.53966e-06	1.53209e-06	1.51694e-06	1.52351e-06	1.52401e-06	1.50988e-06	1.50988e-06	1.51442e-06	1.49877e-06	1.49271e-06	1.48161e-06	1.49271e-06	1.48817e-06	1.4705e-06	1.4705e-06	1.47555e-06	1.46192e-06	1.45737e-06	1.4599e-06	1.45788e-06	1.4493e-06	1.44374e-06	1.44829e-06	1.44071e-06	1.42355e-06	1.42052e-06	1.42355e-06	1.42001e-06	1.41547e-06	1.41648e-06	1.41295e-06	1.3973e-06	1.40336e-06	1.3867e-06	1.39679e-06	1.38569e-06	1.38417e-06	1.37963e-06	1.38367e-06	1.37206e-06	1.38518e-06	1.37559e-06	1.35842e-06	1.36297e-06
0.54452	1.55885e-06	1.54269e-06	1.54572e-06	1.53764e-06	1.5336e-06	1.53259e-06	1.51795e-06	1.51644e-06	1.51795e-06	1.52048e-06	1.5018e-06	1.50079e-06	1.50533e-06	1.4917e-06	1.48463e-06	1.48009e-06	1.4806e-06	1.48211e-06	1.45788e-06	1.46141e-06	1.47908e-06	1.45737e-06	1.44122e-06	1.44728e-06	1.44677e-06	1.4392e-06	1.43617e-06	1.43718e-06	1.43163e-06	1.41497e-06	1.41699e-06	1.41699e-06	1.4084e-06	1.40891e-06	1.3973e-06	1.40891e-06	1.39427e-06	1.40235e-06	1.38821e-06	1.39578e-06	1.36953e-06	1.38468e-06	1.37306e-06	1.37811e-06	1.37306e-06	1.38367e-06	1.36499e-06	1.36044e-06	1.35641e-06
0.54999	1.55683e-06	1.53209e-06	1.5336e-06	1.53562e-06	1.5331e-06	1.5225e-06	1.50634e-06	1.50584e-06	1.51593e-06	1.50533e-06	1.49675e-06	1.48918e-06	1.49978e-06	1.48867e-06	1.47605e-06	1.46898e-06	1.47555e-06	1.46747e-06	1.45586e-06	1.46394e-06	1.46696e-06	1.44778e-06	1.43718e-06	1.44576e-06	1.44172e-06	1.43768e-06	1.42506e-06	1.4392e-06	1.43466e-06	1.4084e-06	1.40941e-06	1.4079e-06	1.40336e-06	1.4084e-06	1.39225e-06	1.40184e-06	1.38972e-06	1.39023e-06	1.37609e-06	1.38215e-06	1.37609e-06	1.37105e-06	1.36297e-06	1.37357e-06	1.36398e-06	1.37105e-06	1.3665e-06	1.35085e-06	1.34934e-06
0.55545	1.54572e-06	1.52401e-06	1.52906e-06	1.52452e-06	1.52149e-06	1.51997e-06	1.50533e-06	1.50685e-06	1.50331e-06	1.49927e-06	1.49069e-06	1.49524e-06	1.5018e-06	1.46797e-06	1.47151e-06	1.47656e-06	1.471e-06	1.45889e-06	1.45535e-06	1.45687e-06	1.45232e-06	1.44273e-06	1.43869e-06	1.43869e-06	1.43415e-06	1.42961e-06	1.4185e-06	1.41901e-06	1.42557e-06	1.40285e-06	1.3973e-06	1.40235e-06	1.40336e-06	1.40336e-06	1.38771e-06	1.39225e-06	1.38316e-06	1.39326e-06	1.38215e-06	1.36802e-06	1.36549e-06	1.37206e-06	1.35842e-06	1.36398e-06	1.3559e-06	1.36398e-06	1.35741e-06	1.34479e-06	1.34227e-06
0.5609	1.53714e-06	1.52048e-06	1.52351e-06	1.52199e-06	1.50887e-06	1.51442e-06	1.49423e-06	1.4912e-06	1.50028e-06	1.49221e-06	1.48867e-06	1.48362e-06	1.49322e-06	1.47454e-06	1.46848e-06	1.4599e-06	1.46797e-06	1.45434e-06	1.44172e-06	1.44627e-06	1.44879e-06	1.44071e-06	1.42506e-06	1.42809e-06	1.4291e-06	1.42304e-06	1.41699e-06	1.41345e-06	1.41446e-06	1.39629e-06	1.39477e-06	1.39275e-06	1.39477e-06	1.38821e-06	1.38215e-06	1.3872e-06	1.38518e-06	1.38821e-06	1.37206e-06	1.36145e-06	1.36499e-06	1.35136e-06	1.35691e-06	1.35842e-06	1.3554e-06	1.35489e-06	1.35035e-06	1.34126e-06	1.33924e-06
0.56636	1.53259e-06	1.51442e-06	1.51543e-06	1.51947e-06	1.50533e-06	1.50887e-06	1.4912e-06	1.48413e-06	1.50129e-06	1.49069e-06	1.47151e-06	1.47403e-06	1.48867e-06	1.46999e-06	1.45384e-06	1.45737e-06	1.45687e-06	1.44324e-06	1.43718e-06	1.44374e-06	1.44324e-06	1.43415e-06	1.4286e-06	1.42809e-06	1.42153e-06	1.41093e-06	1.40739e-06	1.418e-06	1.40386e-06	1.38922e-06	1.3978e-06	1.38619e-06	1.38569e-06	1.3867e-06	1.3766e-06	1.37963e-06	1.36953e-06	1.37609e-06	1.36095e-06	1.35792e-06	1.35338e-06	1.35439e-06	1.35136e-06	1.35691e-06	1.35287e-06	1.35893e-06	1.34883e-06	1.33015e-06	1.33318e-06
0.5718	1.523e-06	1.5124e-06	1.50836e-06	1.50685e-06	1.49625e-06	1.50786e-06	1.4806e-06	1.48514e-06	1.4811e-06	1.48413e-06	1.47454e-06	1.46999e-06	1.471e-06	1.45889e-06	1.45333e-06	1.44829e-06	1.45333e-06	1.4392e-06	1.42557e-06	1.43213e-06	1.43566e-06	1.42658e-06	1.42203e-06	1.42708e-06	1.41749e-06	1.40992e-06	1.40739e-06	1.4185e-06	1.40386e-06	1.3872e-06	1.39174e-06	1.3872e-06	1.37054e-06	1.38215e-06	1.366e-06	1.38013e-06	1.37004e-06	1.37559e-06	1.36751e-06	1.34681e-06	1.34883e-06	1.34429e-06	1.34934e-06	1.3559e-06	1.34176e-06	1.34126e-06	1.33672e-06	1.33369e-06	1.32611e-06
0.57725	1.51543e-06	1.50382e-06	1.50028e-06	1.50432e-06	1.49473e-06	1.50331e-06	1.47959e-06	1.47555e-06	1.47302e-06	1.48362e-06	1.45687e-06	1.45636e-06	1.46949e-06	1.45081e-06	1.44172e-06	1.4493e-06	1.44728e-06	1.4286e-06	1.42254e-06	1.4291e-06	1.43213e-06	1.4185e-06	1.41497e-06	1.42254e-06	1.41648e-06	1.41194e-06	1.39932e-06	1.3978e-06	1.39477e-06	1.36903e-06	1.38367e-06	1.36953e-06	1.36751e-06	1.38569e-06	1.36297e-06	1.37206e-06	1.36297e-06	1.37407e-06	1.35136e-06	1.34782e-06	1.35085e-06	1.34328e-06	1.33874e-06	1.33672e-06	1.34328e-06	1.33722e-06	1.3352e-06	1.32006e-06	1.31501e-06
0.58269	1.50988e-06	1.50331e-06	1.49625e-06	1.50129e-06	1.48716e-06	1.49019e-06	1.47252e-06	1.47656e-06	1.48161e-06	1.46949e-06	1.44778e-06	1.44829e-06	1.46646e-06	1.44829e-06	1.43667e-06	1.4392e-06	1.43819e-06	1.43264e-06	1.42658e-06	1.42203e-06	1.41951e-06	1.40588e-06	1.40487e-06	1.41244e-06	1.40386e-06	1.40235e-06	1.39376e-06	1.39073e-06	1.3978e-06	1.38215e-06	1.37559e-06	1.36549e-06	1.37004e-06	1.37306e-06	1.36347e-06	1.36246e-06	1.36044e-06	1.35691e-06	1.35186e-06	1.34277e-06	1.33773e-06	1.33318e-06	1.32965e-06	1.33217e-06	1.33167e-06	1.33419e-06	1.32561e-06	1.31198e-06	1.31097e-06
0.58812	1.50685e-06	1.49776e-06	1.48867e-06	1.49574e-06	1.48261e-06	1.48665e-06	1.46343e-06	1.4705e-06	1.46797e-06	1.46293e-06	1.44879e-06	1.44677e-06	1.45535e-06	1.44273e-06	1.4392e-06	1.43617e-06	1.43768e-06	1.42203e-06	1.42203e-06	1.42102e-06	1.42557e-06	1.40487e-06	1.39982e-06	1.40941e-06	1.40336e-06	1.38871e-06	1.38417e-06	1.37609e-06	1.38114e-06	1.37004e-06	1.36751e-06	1.35893e-06	1.36448e-06	1.36499e-06	1.35439e-06	1.36297e-06	1.35641e-06	1.35439e-06	1.34782e-06	1.34126e-06	1.33369e-06	1.33015e-06	1.32309e-06	1.33116e-06	1.3246e-06	1.32611e-06	1.32662e-06	1.314e-06	1.31046e-06
0.59358	1.49675e-06	1.49675e-06	1.47908e-06	1.48918e-06	1.47908e-06	1.47706e-06	1.45737e-06	1.4599e-06	1.45838e-06	1.46596e-06	1.43819e-06	1.4392e-06	1.44374e-06	1.44071e-06	1.42658e-06	1.42759e-06	1.42809e-06	1.41951e-06	1.40992e-06	1.40739e-06	1.41598e-06	1.40083e-06	1.39477e-06	1.40033e-06	1.40134e-06	1.38165e-06	1.37912e-06	1.3771e-06	1.37306e-06	1.36044e-06	1.36499e-06	1.35237e-06	1.35994e-06	1.35943e-06	1.35287e-06	1.36044e-06	1.34176e-06	1.34378e-06	1.33823e-06	1.32864e-06	1.32662e-06	1.32864e-06	1.31551e-06	1.32511e-06	1.32258e-06	1.31804e-06	1.31551e-06	1.30845e-06	1.30996e-06
0.59904	1.49574e-06	1.48867e-06	1.47353e-06	1.47858e-06	1.471e-06	1.47757e-06	1.44778e-06	1.46192e-06	1.45434e-06	1.45031e-06	1.43566e-06	1.43768e-06	1.44021e-06	1.43264e-06	1.42961e-06	1.42203e-06	1.42456e-06	1.41497e-06	1.40689e-06	1.41143e-06	1.40436e-06	1.39477e-06	1.38821e-06	1.39578e-06	1.38871e-06	1.37761e-06	1.38114e-06	1.37155e-06	1.37357e-06	1.35994e-06	1.36297e-06	1.35641e-06	1.34378e-06	1.35994e-06	1.34429e-06	1.35186e-06	1.35237e-06	1.34126e-06	1.32763e-06	1.33167e-06	1.32208e-06	1.33116e-06	1.31905e-06	1.32056e-06	1.31652e-06	1.31602e-06	1.30996e-06	1.29986e-06	1.29986e-06
0.60449	1.49726e-06	1.48463e-06	1.46999e-06	1.47706e-06	1.46596e-06	1.46394e-06	1.45283e-06	1.45636e-06	1.45232e-06	1.45636e-06	1.43768e-06	1.43566e-06	1.43869e-06	1.42153e-06	1.42203e-06	1.41901e-06	1.4185e-06	1.41901e-06	1.40436e-06	1.40487e-06	1.40184e-06	1.38972e-06	1.3766e-06	1.39326e-06	1.37761e-06	1.37862e-06	1.36903e-06	1.37155e-06	1.37155e-06	1.34883e-06	1.35388e-06	1.34984e-06	1.34833e-06	1.35489e-06	1.33722e-06	1.33975e-06	1.34833e-06	1.34076e-06	1.32662e-06	1.32006e-06	1.30744e-06	1.31602e-06	1.30592e-06	1.31703e-06	1.31551e-06	1.30845e-06	1.29885e-06	1.29582e-06	1.29683e-06
0.60993	1.4912e-06	1.4811e-06	1.46293e-06	1.471e-06	1.4604e-06	1.46091e-06	1.44273e-06	1.4498e-06	1.45333e-06	1.4498e-06	1.43516e-06	1.43163e-06	1.4286e-06	1.42355e-06	1.40941e-06	1.41345e-06	1.41345e-06	1.40487e-06	1.39326e-06	1.39427e-06	1.39831e-06	1.3872e-06	1.37206e-06	1.39326e-06	1.37609e-06	1.37004e-06	1.36802e-06	1.36095e-06	1.36347e-06	1.35338e-06	1.34429e-06	1.3458e-06	1.34176e-06	1.34328e-06	1.32712e-06	1.33167e-06	1.33874e-06	1.33116e-06	1.33015e-06	1.32662e-06	1.30592e-06	1.31854e-06	1.30845e-06	1.3039e-06	1.30996e-06	1.29936e-06	1.2933e-06	1.2928e-06	1.28573e-06
0.61538	1.48514e-06	1.47555e-06	1.46192e-06	1.46696e-06	1.45283e-06	1.45889e-06	1.4397e-06	1.44627e-06	1.44576e-06	1.44071e-06	1.4185e-06	1.42809e-06	1.42759e-06	1.42153e-06	1.41143e-06	1.4079e-06	1.41244e-06	1.3978e-06	1.38417e-06	1.39427e-06	1.39427e-06	1.38165e-06	1.36145e-06	1.3867e-06	1.37105e-06	1.36095e-06	1.36347e-06	1.35893e-06	1.36751e-06	1.33823e-06	1.34025e-06	1.34176e-06	1.33924e-06	1.34227e-06	1.3246e-06	1.33217e-06	1.32662e-06	1.32258e-06	1.3241e-06	1.314e-06	1.3034e-06	1.30744e-06	1.30946e-06	1.30744e-06	1.30441e-06	1.30087e-06	1.28977e-06	1.28371e-06	1.2827e-06
0.62084	1.47504e-06	1.45889e-06	1.45636e-06	1.46495e-06	1.45586e-06	1.44677e-06	1.43163e-06	1.44324e-06	1.43163e-06	1.43314e-06	1.41244e-06	1.41497e-06	1.41951e-06	1.41295e-06	1.4084e-06	1.40891e-06	1.40134e-06	1.3973e-06	1.38972e-06	1.38569e-06	1.38871e-06	1.37508e-06	1.35388e-06	1.37357e-06	1.36802e-06	1.36802e-06	1.35792e-06	1.35842e-06	1.35035e-06	1.34025e-06	1.34328e-06	1.33066e-06	1.33369e-06	1.34076e-06	1.31703e-06	1.3241e-06	1.32208e-06	1.3246e-06	1.31147e-06	1.30643e-06	1.29835e-06	1.30289e-06	1.29532e-06	1.30087e-06	1.30188e-06	1.30138e-06	1.28977e-06	1.28068e-06	1.28623e-06
0.62631	1.47757e-06	1.46747e-06	1.45031e-06	1.45889e-06	1.44425e-06	1.44324e-06	1.43617e-06	1.4392e-06	1.43365e-06	1.42708e-06	1.40941e-06	1.41244e-06	1.41295e-06	1.39679e-06	1.39881e-06	1.39124e-06	1.39881e-06	1.39073e-06	1.38468e-06	1.38215e-06	1.38064e-06	1.36953e-06	1.35691e-06	1.36701e-06	1.36802e-06	1.35893e-06	1.35287e-06	1.35489e-06	1.3453e-06	1.32763e-06	1.33419e-06	1.33066e-06	1.32914e-06	1.33773e-06	1.31753e-06	1.32763e-06	1.32006e-06	1.31753e-06	1.30491e-06	1.30239e-06	1.29734e-06	1.30239e-06	1.28472e-06	1.29683e-06	1.29582e-06	1.2933e-06	1.28522e-06	1.28573e-06	1.27916e-06
0.63178	1.47403e-06	1.45636e-06	1.44829e-06	1.44273e-06	1.44829e-06	1.44071e-06	1.42405e-06	1.4286e-06	1.42961e-06	1.41648e-06	1.40336e-06	1.40941e-06	1.40336e-06	1.40235e-06	1.39275e-06	1.38215e-06	1.39124e-06	1.38922e-06	1.37811e-06	1.37508e-06	1.3766e-06	1.36751e-06	1.35388e-06	1.37155e-06	1.35287e-06	1.35287e-06	1.3453e-06	1.34833e-06	1.33975e-06	1.33722e-06	1.32712e-06	1.32763e-06	1.32359e-06	1.32965e-06	1.30693e-06	1.31652e-06	1.31652e-06	1.31955e-06	1.30087e-06	1.30037e-06	1.29078e-06	1.29078e-06	1.28623e-06	1.29431e-06	1.28522e-06	1.2938e-06	1.27765e-06	1.27563e-06	1.26957e-06
0.63724	1.46596e-06	1.44273e-06	1.44122e-06	1.4392e-06	1.44374e-06	1.43466e-06	1.42456e-06	1.42254e-06	1.42001e-06	1.40537e-06	1.40083e-06	1.40689e-06	1.39881e-06	1.39528e-06	1.3872e-06	1.38165e-06	1.38972e-06	1.38922e-06	1.37761e-06	1.37054e-06	1.36852e-06	1.36044e-06	1.3458e-06	1.35994e-06	1.35287e-06	1.35691e-06	1.34681e-06	1.34176e-06	1.33722e-06	1.3246e-06	1.33369e-06	1.32107e-06	1.32511e-06	1.32107e-06	1.30289e-06	1.30693e-06	1.30996e-06	1.31147e-06	1.29986e-06	1.28977e-06	1.29027e-06	1.29532e-06	1.28472e-06	1.28017e-06	1.28421e-06	1.28876e-06	1.28017e-06	1.27159e-06	1.26705e-06
0.6427	1.46091e-06	1.45081e-06	1.43869e-06	1.44223e-06	1.4392e-06	1.41699e-06	1.41749e-06	1.42052e-06	1.41143e-06	1.40739e-06	1.39831e-06	1.39881e-06	1.39477e-06	1.38821e-06	1.38972e-06	1.37912e-06	1.3867e-06	1.38266e-06	1.36903e-06	1.35943e-06	1.36246e-06	1.35792e-06	1.34681e-06	1.35439e-06	1.34833e-06	1.35237e-06	1.34631e-06	1.33722e-06	1.3352e-06	1.31652e-06	1.31349e-06	1.31804e-06	1.31501e-06	1.32208e-06	1.29734e-06	1.30542e-06	1.30542e-06	1.31501e-06	1.30592e-06	1.29481e-06	1.28421e-06	1.28926e-06	1.28219e-06	1.27866e-06	1.28169e-06	1.28674e-06	1.27866e-06	1.26856e-06	1.26301e-06
0.64817	1.45788e-06	1.44475e-06	1.43516e-06	1.43213e-06	1.43314e-06	1.41648e-06	1.41244e-06	1.41749e-06	1.41598e-06	1.41143e-06	1.39831e-06	1.40033e-06	1.39023e-06	1.38771e-06	1.38518e-06	1.37407e-06	1.37912e-06	1.37609e-06	1.36347e-06	1.36095e-06	1.35893e-06	1.35085e-06	1.34126e-06	1.34732e-06	1.34934e-06	1.34681e-06	1.33672e-06	1.33217e-06	1.32864e-06	1.31804e-06	1.32006e-06	1.31198e-06	1.30996e-06	1.30693e-06	1.29683e-06	1.30138e-06	1.3039e-06	1.30693e-06	1.2928e-06	1.28674e-06	1.27866e-06	1.27866e-06	1.2726e-06	1.27614e-06	1.27765e-06	1.27916e-06	1.26856e-06	1.27008e-06	1.25948e-06
0.65364	1.45081e-06	1.43566e-06	1.42759e-06	1.41951e-06	1.42203e-06	1.42001e-06	1.41547e-06	1.40891e-06	1.4084e-06	1.4084e-06	1.38569e-06	1.39528e-06	1.39073e-06	1.38468e-06	1.37811e-06	1.36953e-06	1.38165e-06	1.37155e-06	1.36196e-06	1.35842e-06	1.34883e-06	1.34681e-06	1.33874e-06	1.34631e-06	1.34328e-06	1.34025e-06	1.33015e-06	1.32864e-06	1.32662e-06	1.31854e-06	1.31652e-06	1.31147e-06	1.30996e-06	1.30895e-06	1.29431e-06	1.30087e-06	1.29229e-06	1.30643e-06	1.28825e-06	1.28219e-06	1.27462e-06	1.28472e-06	1.27058e-06	1.27815e-06	1.27109e-06	1.28421e-06	1.26806e-06	1.26099e-06	1.25847e-06
0.65912	1.44324e-06	1.43466e-06	1.42759e-06	1.42506e-06	1.41901e-06	1.40739e-06	1.4084e-06	1.40487e-06	1.40638e-06	1.40033e-06	1.3867e-06	1.38821e-06	1.38367e-06	1.37862e-06	1.37407e-06	1.37508e-06	1.37508e-06	1.37155e-06	1.35691e-06	1.34934e-06	1.35691e-06	1.3458e-06	1.33672e-06	1.34025e-06	1.33419e-06	1.33015e-06	1.32611e-06	1.31955e-06	1.31652e-06	1.31198e-06	1.314e-06	1.29986e-06	1.30592e-06	1.29986e-06	1.2933e-06	1.29582e-06	1.28623e-06	1.30037e-06	1.28522e-06	1.27664e-06	1.27715e-06	1.28169e-06	1.2625e-06	1.2721e-06	1.27058e-06	1.26957e-06	1.25695e-06	1.25594e-06	1.25241e-06
0.6646	1.4493e-06	1.43667e-06	1.41497e-06	1.41446e-06	1.42001e-06	1.41396e-06	1.40386e-06	1.39982e-06	1.40638e-06	1.39831e-06	1.37559e-06	1.38417e-06	1.38417e-06	1.37963e-06	1.37963e-06	1.37256e-06	1.37407e-06	1.366e-06	1.34227e-06	1.34833e-06	1.34681e-06	1.34984e-06	1.33369e-06	1.3352e-06	1.32813e-06	1.33318e-06	1.32056e-06	1.30794e-06	1.32359e-06	1.30592e-06	1.31147e-06	1.29532e-06	1.30188e-06	1.29885e-06	1.2933e-06	1.29027e-06	1.28825e-06	1.3034e-06	1.27614e-06	1.27008e-06	1.27109e-06	1.27311e-06	1.27311e-06	1.26553e-06	1.26654e-06	1.27008e-06	1.25746e-06	1.24887e-06	1.2514e-06
0.67007	1.4392e-06	1.42759e-06	1.42052e-06	1.40891e-06	1.41547e-06	1.40487e-06	1.40083e-06	1.40083e-06	1.40537e-06	1.3867e-06	1.37458e-06	1.38114e-06	1.38266e-06	1.3665e-06	1.36852e-06	1.3665e-06	1.36499e-06	1.35388e-06	1.35287e-06	1.34277e-06	1.33722e-06	1.33773e-06	1.32561e-06	1.33217e-06	1.32914e-06	1.32611e-06	1.31905e-06	1.30643e-06	1.31854e-06	1.30895e-06	1.29784e-06	1.2933e-06	1.29431e-06	1.29431e-06	1.29229e-06	1.29431e-06	1.28421e-06	1.29078e-06	1.28472e-06	1.26604e-06	1.26705e-06	1.2721e-06	1.25645e-06	1.26351e-06	1.26755e-06	1.26705e-06	1.25443e-06	1.24181e-06	1.24383e-06
[truncated: 51 more columns]

## Sheet: PD
Time (s)	cycle_1	cycle_2	cycle_3	cycle_4	cycle_5	cycle_6	cycle_7	cycle_8	cycle_9	cycle_10	cycle_11	cycle_12	cycle_13	cycle_14	cycle_15	cycle_16	cycle_17	cycle_18	cycle_19	cycle_20	cycle_21	cycle_22	cycle_23	cycle_24	cycle_25	cycle_26	cycle_27	cycle_28	cycle_29	cycle_30	cycle_31	cycle_32	cycle_33	cycle_34	cycle_35	cycle_36	cycle_37	cycle_38	cycle_39	cycle_40	cycle_41	cycle_42	cycle_43	cycle_44	cycle_45	cycle_46	cycle_47	cycle_48	cycle_49
0.0213727	-1.61245e-09	-6.156e-09	-4.64148e-09	-5.65116e-09	-4.13664e-09	-5.14632e-09	-3.12697e-09	-5.65116e-09	-8.17536e-09	-5.14632e-09	-4.64148e-09	-6.156e-09	-6.66084e-09	-6.156e-09	-5.65116e-09	-6.156e-09	-7.16568e-09	-6.156e-09	-7.67052e-09	-6.66084e-09	-3.12697e-09	-5.65116e-09	-7.67052e-09	-7.67052e-09	-4.64148e-09	-5.65116e-09	-5.65116e-09	-6.156e-09	-4.13664e-09	-5.65116e-09	-8.17536e-09	-5.65116e-09	-7.16568e-09	-7.16568e-09	-4.64148e-09	-6.66084e-09	-4.64148e-09	-4.64148e-09	-4.64148e-09	-8.17536e-09	-6.156e-09	-6.156e-09	-6.66084e-09	-5.14632e-09	-7.16568e-09	-5.14632e-09	-4.64148e-09	-5.65116e-09	-5.14632e-09
0.0336504	-2.11729e-09	-2.11729e-09	4.06908e-10	1.92143e-09	9.11747e-10	-1.10761e-09	-6.02769e-10	-1.61245e-09	-6.02769e-10	-2.11729e-09	1.41659e-09	-2.11729e-09	-1.10761e-09	-6.02769e-10	3.43594e-09	-9.79306e-11	-1.10761e-09	4.06908e-10	-6.02769e-10	-6.02769e-10	-2.62213e-09	-1.10761e-09	-1.10761e-09	-2.62213e-09	-3.6318e-09	-6.02769e-10	-9.79306e-11	-1.10761e-09	4.06908e-10	-2.11729e-09	-2.11729e-09	-3.6318e-09	-9.79306e-11	4.06908e-10	-1.61245e-09	-1.61245e-09	-1.61245e-09	-1.10761e-09	-1.61245e-09	4.06908e-10	-1.10761e-09	-6.02769e-10	-2.11729e-09	-2.11729e-09	-1.10761e-09	-9.79306e-11	-2.11729e-09	1.41659e-09	-2.11729e-09
0.0459499	7.9795e-09	4.33182e-08	4.23086e-08	4.23086e-08	4.12989e-08	4.18037e-08	4.02892e-08	3.72602e-08	3.87747e-08	3.87747e-08	3.87747e-08	3.92795e-08	3.4736e-08	3.7765e-08	3.57456e-08	3.67553e-08	3.82698e-08	3.62505e-08	3.57456e-08	3.27166e-08	3.4736e-08	3.42311e-08	3.4736e-08	3.06973e-08	3.27166e-08	3.17069e-08	3.27166e-08	3.52408e-08	3.32215e-08	3.12021e-08	3.01924e-08	3.17069e-08	3.22118e-08	3.01924e-08	3.12021e-08	3.01924e-08	2.86779e-08	2.86779e-08	2.76682e-08	2.56489e-08	2.91827e-08	2.86779e-08	2.76682e-08	2.66586e-08	2.61537e-08	2.91827e-08	2.61537e-08	2.71634e-08	2.61537e-08
0.0571343	5.24053e-08	2.30109e-07	2.21022e-07	2.33643e-07	2.20012e-07	2.14964e-07	2.17488e-07	2.1042e-07	2.07391e-07	2.06886e-07	2.02847e-07	2.01333e-07	2.02847e-07	2.00323e-07	1.97294e-07	2.01333e-07	2.00828e-07	1.95275e-07	1.90731e-07	1.81644e-07	1.85178e-07	1.87702e-07	1.86188e-07	1.83159e-07	1.82654e-07	1.82654e-07	1.83159e-07	1.82654e-07	1.82149e-07	1.74576e-07	1.7811e-07	1.72557e-07	1.71547e-07	1.71043e-07	1.72557e-07	1.70538e-07	1.6246e-07	1.65489e-07	1.65994e-07	1.69023e-07	1.65994e-07	1.65994e-07	1.61955e-07	1.6246e-07	1.58422e-07	1.60441e-07	1.55393e-07	1.59936e-07	1.58422e-07
0.067194	1.89722e-07	6.27417e-07	6.21359e-07	6.33475e-07	6.09748e-07	6.04195e-07	6.09748e-07	6.00661e-07	5.85011e-07	5.80467e-07	5.83496e-07	5.83496e-07	5.64312e-07	5.70875e-07	5.61788e-07	5.77943e-07	5.73399e-07	5.59769e-07	5.54216e-07	5.37556e-07	5.43109e-07	5.57245e-07	5.42099e-07	5.24935e-07	5.21401e-07	5.20896e-07	5.2342e-07	5.37556e-07	5.18372e-07	5.22915e-07	5.02722e-07	5.09285e-07	5.05751e-07	5.16353e-07	5.0979e-07	5.05246e-07	4.97169e-07	4.88082e-07	5.03227e-07	4.89596e-07	4.88082e-07	4.9313e-07	4.83538e-07	4.95149e-07	4.7647e-07	4.88082e-07	4.59306e-07	4.83033e-07	4.71927e-07
0.0772851	4.4719e-07	1.27462e-06	1.25443e-06	1.25645e-06	1.23979e-06	1.22666e-06	1.23322e-06	1.21606e-06	1.20041e-06	1.20293e-06	1.19031e-06	1.20243e-06	1.17012e-06	1.18779e-06	1.13882e-06	1.17517e-06	1.16457e-06	1.13579e-06	1.13529e-06	1.12216e-06	1.11206e-06	1.10903e-06	1.09995e-06	1.09338e-06	1.09288e-06	1.07571e-06	1.09136e-06	1.08834e-06	1.08632e-06	1.0747e-06	1.05603e-06	1.05249e-06	1.05754e-06	1.0641e-06	1.05704e-06	1.04542e-06	1.0323e-06	1.02321e-06	1.03735e-06	1.03129e-06	1.03381e-06	1.03078e-06	1.02372e-06	1.02674e-06	1.01059e-06	1.02018e-06	9.91406e-07	1.0121e-06	9.90901e-07
0.0873666	8.46013e-07	2.06066e-06	2.05712e-06	2.05561e-06	2.02986e-06	2.02532e-06	2.0344e-06	1.99957e-06	1.98947e-06	1.97534e-06	1.9612e-06	2.01371e-06	1.97635e-06	1.93495e-06	1.91829e-06	1.96171e-06	1.9501e-06	1.9188e-06	1.90012e-06	1.88194e-06	1.88649e-06	1.87538e-06	1.86983e-06	1.86326e-06	1.86427e-06	1.84711e-06	1.82944e-06	1.86326e-06	1.83701e-06	1.81631e-06	1.79208e-06	1.78653e-06	1.79511e-06	1.79763e-06	1.7835e-06	1.77037e-06	1.75321e-06	1.74261e-06	1.75523e-06	1.76532e-06	1.77643e-06	1.76331e-06	1.73655e-06	1.74614e-06	1.72393e-06	1.74059e-06	1.70121e-06	1.73301e-06	1.70121e-06
0.0974463	1.37105e-06	2.9941e-06	2.983e-06	2.97441e-06	2.95574e-06	2.95473e-06	2.94564e-06	2.94009e-06	2.90071e-06	2.90879e-06	2.87799e-06	2.91282e-06	2.86941e-06	2.88556e-06	2.85679e-06	2.86638e-06	2.85426e-06	2.82599e-06	2.8063e-06	2.79722e-06	2.80025e-06	2.78863e-06	2.77854e-06	2.72755e-06	2.73512e-06	2.72553e-06	2.70735e-06	2.76289e-06	2.73462e-06	2.67252e-06	2.64375e-06	2.65637e-06	2.67202e-06	2.67101e-06	2.66848e-06	2.68666e-06	2.64829e-06	2.6079e-06	2.63415e-06	2.63314e-06	2.65031e-06	2.62355e-06	2.62002e-06	2.63617e-06	2.61194e-06	2.6185e-06	2.56499e-06	2.57761e-06	2.57408e-06
0.107537	2.01219e-06	3.99066e-06	3.9644e-06	3.97803e-06	3.97198e-06	3.95986e-06	3.93361e-06	3.96794e-06	3.91241e-06	3.91493e-06	3.88312e-06	3.93008e-06	3.8907e-06	3.88817e-06	3.83365e-06	3.84476e-06	3.86697e-06	3.85889e-06	3.80033e-06	3.80235e-06	3.7867e-06	3.76449e-06	3.76954e-06	3.73975e-06	3.73622e-06	3.69482e-06	3.69734e-06	3.78923e-06	3.71552e-06	3.6615e-06	3.65948e-06	3.65544e-06	3.65696e-06	3.66806e-06	3.65342e-06	3.66756e-06	3.59991e-06	3.58931e-06	3.5676e-06	3.61556e-06	3.64938e-06	3.60445e-06	3.56407e-06	3.58779e-06	3.54842e-06	3.55397e-06	3.52166e-06	3.53378e-06	3.52772e-06
0.117623	2.69877e-06	5.00892e-06	5.01094e-06	5.03769e-06	5.02911e-06	5.02305e-06	5.00993e-06	5.04627e-06	4.99579e-06	4.965e-06	4.93672e-06	4.98872e-06	4.91199e-06	4.94935e-06	4.88119e-06	4.93925e-06	4.93117e-06	4.89987e-06	4.8403e-06	4.86706e-06	4.87412e-06	4.86504e-06	4.81455e-06	4.81304e-06	4.78881e-06	4.74337e-06	4.77518e-06	4.75498e-06	4.757e-06	4.67118e-06	4.69642e-06	4.69995e-06	4.67421e-06	4.68784e-06	4.69693e-06	4.70197e-06	4.65048e-06	4.62423e-06	4.61211e-06	4.59444e-06	4.67724e-06	4.61565e-06	4.5899e-06	4.6626e-06	4.58384e-06	4.58334e-06	4.56567e-06	4.59242e-06	4.59646e-06
0.12768	3.49642e-06	8.13236e-06	8.14195e-06	8.21212e-06	8.15104e-06	8.16871e-06	8.08743e-06	8.20707e-06	8.11065e-06	8.09298e-06	8.095e-06	8.14346e-06	8.07682e-06	8.10863e-06	8.04098e-06	8.08591e-06	8.12075e-06	8.06774e-06	5.91561e-06	8.0112e-06	5.89491e-06	5.92621e-06	5.86411e-06	5.83332e-06	5.83332e-06	5.80303e-06	5.77072e-06	5.86512e-06	5.85099e-06	5.76062e-06	5.7586e-06	5.74699e-06	5.71721e-06	5.75608e-06	5.7379e-06	5.72579e-06	5.68893e-06	5.68994e-06	5.69802e-06	5.61977e-06	5.73033e-06	5.67177e-06	5.63542e-06	5.66622e-06	5.62482e-06	5.62987e-06	5.60614e-06	5.57232e-06	5.59857e-06
0.137747	4.33243e-06	9.75945e-06	9.80792e-06	9.78672e-06	9.8372e-06	9.85941e-06	9.76349e-06	9.8584e-06	9.79631e-06	9.77309e-06	9.77309e-06	9.83468e-06	9.75138e-06	9.80388e-06	9.70897e-06	9.70544e-06	9.81701e-06	9.74986e-06	9.27279e-06	9.70544e-06	9.23543e-06	9.22786e-06	9.26168e-06	9.25058e-06	9.21574e-06	9.2213e-06	9.14305e-06	9.21423e-06	9.13295e-06	9.11578e-06	9.14708e-06	9.07691e-06	9.07085e-06	9.10821e-06	9.03905e-06	9.03652e-06	9.02996e-06	9.01431e-06	9.03451e-06	8.98755e-06	9.07237e-06	8.95827e-06	8.94666e-06	8.98705e-06	8.87699e-06	8.94363e-06	8.90527e-06	8.87649e-06	8.87599e-06
0.14781	5.17854e-06	1.11831e-05	1.1279e-05	1.12866e-05	1.12164e-05	1.13214e-05	1.12311e-05	1.12911e-05	1.12472e-05	1.1273e-05	1.12184e-05	1.1334e-05	1.12094e-05	1.12942e-05	1.12245e-05	1.12215e-05	1.13431e-05	1.12735e-05	1.09312e-05	1.1172e-05	1.08605e-05	1.09428e-05	1.08504e-05	1.09393e-05	1.08878e-05	1.08817e-05	1.08206e-05	1.0861e-05	1.07706e-05	1.07969e-05	1.07989e-05	1.0809e-05	1.07272e-05	1.07636e-05	1.07161e-05	1.06919e-05	1.0653e-05	1.06374e-05	1.06682e-05	1.05778e-05	1.06949e-05	1.06283e-05	1.06313e-05	1.07065e-05	1.05571e-05	1.0603e-05	1.05828e-05	1.05712e-05	1.05743e-05
0.156413	8.03795e-06	1.26143e-05	1.26128e-05	1.2638e-05	1.26729e-05	1.27521e-05	1.26557e-05	1.27239e-05	1.26805e-05	1.2686e-05	1.26466e-05	1.27693e-05	1.26067e-05	1.27486e-05	1.27203e-05	1.26774e-05	1.27733e-05	1.27355e-05	1.24755e-05	1.25977e-05	1.24442e-05	1.24497e-05	1.23801e-05	1.2481e-05	1.23806e-05	1.24275e-05	1.23356e-05	1.23967e-05	1.23589e-05	1.22927e-05	1.23286e-05	1.23084e-05	1.22079e-05	1.22746e-05	1.22155e-05	1.22367e-05	1.22165e-05	1.21403e-05	1.21963e-05	1.21342e-05	1.22286e-05	1.2211e-05	1.21494e-05	1.22281e-05	1.20827e-05	1.21428e-05	1.20852e-05	1.21181e-05	1.20918e-05
0.165654	9.47018e-06	1.38638e-05	1.39239e-05	1.39284e-05	1.39441e-05	1.40238e-05	1.39678e-05	1.40173e-05	1.40193e-05	1.39829e-05	1.39723e-05	1.41637e-05	1.39693e-05	1.40274e-05	1.40329e-05	1.40819e-05	1.41798e-05	1.40839e-05	1.388e-05	1.39279e-05	1.3884e-05	1.38608e-05	1.37775e-05	1.38451e-05	1.38057e-05	1.38078e-05	1.37128e-05	1.37855e-05	1.37987e-05	1.37073e-05	1.37361e-05	1.37098e-05	1.36508e-05	1.36841e-05	1.3577e-05	1.36366e-05	1.35447e-05	1.36134e-05	1.36058e-05	1.35574e-05	1.36296e-05	1.36089e-05	1.35972e-05	1.36775e-05	1.35119e-05	1.35377e-05	1.34887e-05	1.35493e-05	1.35109e-05
0.174894	1.06914e-05	1.50168e-05	1.51643e-05	1.52031e-05	1.5186e-05	1.5244e-05	1.51728e-05	1.52955e-05	1.52607e-05	1.53076e-05	1.52708e-05	1.54142e-05	1.52799e-05	1.53253e-05	1.53541e-05	1.53576e-05	1.53914e-05	1.53359e-05	1.51739e-05	1.52304e-05	1.51819e-05	1.51436e-05	1.50926e-05	1.52036e-05	1.50835e-05	1.51683e-05	1.5034e-05	1.5086e-05	1.5132e-05	1.5034e-05	1.51173e-05	1.50537e-05	1.4981e-05	1.49876e-05	1.49845e-05	1.49876e-05	1.49775e-05	1.49235e-05	1.49275e-05	1.493e-05	1.49371e-05	1.49285e-05	1.4932e-05	1.49654e-05	1.48169e-05	1.48296e-05	1.48301e-05	1.4878e-05	1.48916e-05
0.184152	1.18661e-05	1.61588e-05	1.62916e-05	1.62986e-05	1.63491e-05	1.63491e-05	1.63193e-05	1.63956e-05	1.64112e-05	1.63683e-05	1.64637e-05	1.65788e-05	1.64804e-05	1.64834e-05	1.64476e-05	1.6544e-05	1.66273e-05	1.6541e-05	1.63935e-05	1.63749e-05	1.63809e-05	1.64122e-05	1.63264e-05	1.64147e-05	1.63476e-05	1.63597e-05	1.63113e-05	1.63102e-05	1.63754e-05	1.63123e-05	1.63203e-05	1.63102e-05	1.6284e-05	1.62194e-05	1.62108e-05	1.61931e-05	1.61674e-05	1.61462e-05	1.61224e-05	1.61366e-05	1.61462e-05	1.62062e-05	1.62174e-05	1.61886e-05	1.61048e-05	1.61426e-05	1.60513e-05	1.61058e-05	1.6076e-05
0.193376	1.28915e-05	1.71044e-05	1.72755e-05	1.73911e-05	1.74103e-05	1.74123e-05	1.75092e-05	1.74577e-05	1.74916e-05	1.75092e-05	1.74744e-05	1.75986e-05	1.75678e-05	1.76117e-05	1.76047e-05	1.77273e-05	1.77097e-05	1.76501e-05	1.75759e-05	1.75547e-05	1.75259e-05	1.7589e-05	1.74996e-05	1.74926e-05	1.75072e-05	1.74542e-05	1.74128e-05	1.75511e-05	1.75229e-05	1.74199e-05	1.75158e-05	1.74815e-05	1.73674e-05	1.7431e-05	1.74527e-05	1.74507e-05	1.73492e-05	1.72851e-05	1.73336e-05	1.73431e-05	1.73073e-05	1.7377e-05	1.74456e-05	1.73558e-05	1.73149e-05	1.73512e-05	1.72467e-05	1.72503e-05	1.73159e-05
0.202628	1.38911e-05	1.80984e-05	1.82286e-05	1.83331e-05	1.84068e-05	1.8372e-05	1.84472e-05	1.84811e-05	1.84992e-05	1.8526e-05	1.85154e-05	1.86744e-05	1.8634e-05	1.86189e-05	1.86234e-05	1.8784e-05	1.87335e-05	1.87496e-05	1.86557e-05	1.86325e-05	1.85941e-05	1.86774e-05	1.85936e-05	1.86113e-05	1.85856e-05	1.86063e-05	1.85169e-05	1.86497e-05	1.868e-05	1.85144e-05	1.85633e-05	1.85199e-05	1.85442e-05	1.85068e-05	1.84957e-05	1.84962e-05	1.84705e-05	1.84286e-05	1.84296e-05	1.84139e-05	1.84487e-05	1.84917e-05	1.85285e-05	1.8473e-05	1.83412e-05	1.84397e-05	1.83493e-05	1.83907e-05	1.83453e-05
0.211858	1.4828e-05	1.89288e-05	1.90515e-05	1.92464e-05	1.93524e-05	1.92615e-05	1.93973e-05	1.94004e-05	1.94291e-05	1.94266e-05	1.95291e-05	1.96387e-05	1.96114e-05	1.96851e-05	1.96351e-05	1.97406e-05	1.97058e-05	1.97058e-05	1.96588e-05	1.96624e-05	1.96876e-05	1.9678e-05	1.96437e-05	1.9623e-05	1.95084e-05	1.96003e-05	1.95543e-05	1.96634e-05	1.96195e-05	1.9522e-05	1.96503e-05	1.95624e-05	1.95801e-05	1.95877e-05	1.95993e-05	1.95604e-05	1.94892e-05	1.94584e-05	1.94988e-05	1.95018e-05	1.95347e-05	1.94534e-05	1.95518e-05	1.9523e-05	1.94907e-05	1.94059e-05	1.93681e-05	1.9419e-05	1.94352e-05
0.221106	1.57484e-05	1.97502e-05	1.99325e-05	2.00976e-05	2.02303e-05	2.0141e-05	2.0301e-05	2.03485e-05	2.03217e-05	2.03858e-05	2.04212e-05	2.04964e-05	2.04646e-05	2.05721e-05	2.0456e-05	2.06549e-05	2.06433e-05	2.06862e-05	2.05539e-05	2.0619e-05	2.0614e-05	2.05999e-05	2.06246e-05	2.05994e-05	2.05923e-05	2.0611e-05	2.05075e-05	2.05766e-05	2.05989e-05	2.05792e-05	2.06226e-05	2.04989e-05	2.05655e-05	2.05272e-05	2.05665e-05	2.0558e-05	2.04878e-05	2.04893e-05	2.05494e-05	2.05216e-05	2.05045e-05	2.04787e-05	2.0512e-05	2.05186e-05	2.04212e-05	2.0453e-05	2.03616e-05	2.04858e-05	2.04368e-05
0.230328	1.65773e-05	2.04121e-05	2.06756e-05	2.08836e-05	2.0975e-05	2.0979e-05	2.10704e-05	2.11663e-05	2.12087e-05	2.12622e-05	2.13213e-05	2.13157e-05	2.13783e-05	2.14717e-05	2.13788e-05	2.15273e-05	2.15424e-05	2.14869e-05	2.1447e-05	2.15722e-05	2.1453e-05	2.14808e-05	2.14965e-05	2.14404e-05	2.14127e-05	2.14934e-05	2.14581e-05	2.15429e-05	2.15076e-05	2.14445e-05	2.1505e-05	2.15136e-05	2.14475e-05	2.1504e-05	2.14596e-05	2.14389e-05	2.1447e-05	2.14505e-05	2.14283e-05	2.14329e-05	2.14399e-05	2.13612e-05	2.14546e-05	2.14707e-05	2.14106e-05	2.13783e-05	2.13228e-05	2.14278e-05	2.14021e-05
0.239563	1.73674e-05	2.11224e-05	2.13682e-05	2.15813e-05	2.17706e-05	2.17484e-05	2.18665e-05	2.19897e-05	2.1917e-05	2.2123e-05	2.20745e-05	2.21467e-05	2.2177e-05	2.23093e-05	2.21952e-05	2.22663e-05	2.23501e-05	2.23249e-05	2.22916e-05	2.24067e-05	2.22729e-05	2.23037e-05	2.23522e-05	2.22981e-05	2.23719e-05	2.23653e-05	2.22976e-05	2.24587e-05	2.23835e-05	2.23653e-05	2.23936e-05	2.22623e-05	2.23118e-05	2.23567e-05	2.23244e-05	2.22769e-05	2.23527e-05	2.23249e-05	2.22997e-05	2.2337e-05	2.23532e-05	2.23133e-05	2.2337e-05	2.239e-05	2.22956e-05	2.23789e-05	2.22355e-05	2.22997e-05	2.22472e-05
0.248819	1.81191e-05	2.16923e-05	2.20684e-05	2.22361e-05	2.24688e-05	2.24284e-05	2.25026e-05	2.26899e-05	2.26965e-05	2.28307e-05	2.28262e-05	2.29181e-05	2.29928e-05	2.30902e-05	2.3016e-05	2.3063e-05	2.31453e-05	2.31594e-05	2.30594e-05	2.32069e-05	2.30342e-05	2.31786e-05	2.322e-05	2.30398e-05	2.31554e-05	2.31619e-05	2.30892e-05	2.32164e-05	2.31836e-05	2.31119e-05	2.31417e-05	2.31008e-05	2.31584e-05	2.31544e-05	2.31473e-05	2.31175e-05	2.30882e-05	2.31241e-05	2.31236e-05	2.30978e-05	2.31518e-05	2.31589e-05	2.31932e-05	2.32144e-05	2.30872e-05	2.31599e-05	2.30266e-05	2.31397e-05	2.31483e-05
0.258062	1.88016e-05	2.22845e-05	2.26505e-05	2.28812e-05	2.30993e-05	2.30509e-05	2.3222e-05	2.34138e-05	2.34608e-05	2.35456e-05	2.35512e-05	2.35905e-05	2.36612e-05	2.37612e-05	2.36688e-05	2.37051e-05	2.38374e-05	2.38823e-05	2.37102e-05	2.38722e-05	2.38525e-05	2.38217e-05	2.39661e-05	2.38753e-05	2.39298e-05	2.40065e-05	2.39187e-05	2.39939e-05	2.39808e-05	2.3899e-05	2.39151e-05	2.39394e-05	2.39283e-05	2.3904e-05	2.39525e-05	2.39101e-05	2.39146e-05	2.39146e-05	2.39192e-05	2.38944e-05	2.39656e-05	2.38753e-05	2.39995e-05	2.39848e-05	2.38611e-05	2.39182e-05	2.38344e-05	2.38152e-05	2.39565e-05
0.267311	1.94791e-05	2.28267e-05	2.32649e-05	2.34552e-05	2.36758e-05	2.36718e-05	2.37339e-05	2.40403e-05	2.40378e-05	2.41226e-05	2.42478e-05	2.42337e-05	2.42438e-05	2.43544e-05	2.43922e-05	2.43907e-05	2.45285e-05	2.45533e-05	2.44639e-05	2.44644e-05	2.44568e-05	2.45063e-05	2.45553e-05	2.46108e-05	2.46729e-05	2.46376e-05	2.45659e-05	2.47289e-05	2.47133e-05	2.46507e-05	2.45856e-05	2.46941e-05	2.46088e-05	2.45947e-05	2.46234e-05	2.46214e-05	2.46749e-05	2.46244e-05	2.46613e-05	2.45871e-05	2.46507e-05	2.46668e-05	2.4734e-05	2.47274e-05	2.46421e-05	2.46865e-05	2.45825e-05	2.46462e-05	2.46668e-05
0.276531	2.00092e-05	2.333e-05	2.37829e-05	2.39919e-05	2.42473e-05	2.43039e-05	2.43215e-05	2.45462e-05	2.46411e-05	2.47734e-05	2.48521e-05	2.48456e-05	2.48259e-05	2.50122e-05	2.49581e-05	2.50854e-05	2.51389e-05	2.52191e-05	2.51288e-05	2.50854e-05	2.50945e-05	2.51464e-05	2.52595e-05	2.52449e-05	2.53327e-05	2.53428e-05	2.5261e-05	2.53817e-05	2.53999e-05	2.53428e-05	2.5305e-05	2.53474e-05	2.52333e-05	2.52848e-05	2.53287e-05	2.53847e-05	2.53666e-05	2.53045e-05	2.53448e-05	2.53297e-05	2.53459e-05	2.53373e-05	2.54307e-05	2.5364e-05	2.53398e-05	2.53206e-05	2.52489e-05	2.53115e-05	2.53984e-05
0.285783	2.06276e-05	2.37763e-05	2.42539e-05	2.45502e-05	2.47143e-05	2.48274e-05	2.48562e-05	2.5047e-05	2.50596e-05	2.52403e-05	2.53974e-05	2.54579e-05	2.53423e-05	2.55246e-05	2.56215e-05	2.5617e-05	2.5728e-05	2.57846e-05	2.57401e-05	2.56705e-05	2.56967e-05	2.58345e-05	2.58159e-05	2.58734e-05	2.59426e-05	2.58926e-05	2.59077e-05	2.59401e-05	2.60314e-05	2.59774e-05	2.59491e-05	2.59481e-05	2.59769e-05	2.59789e-05	2.59395e-05	2.59936e-05	2.60218e-05	2.59062e-05	2.59986e-05	2.58916e-05	2.59542e-05	2.6038e-05	2.60673e-05	2.60218e-05	2.60269e-05	2.59936e-05	2.59461e-05	2.6034e-05	2.60425e-05
0.295004	2.10956e-05	2.41928e-05	2.46679e-05	2.49597e-05	2.52126e-05	2.52888e-05	2.53666e-05	2.55867e-05	2.56008e-05	2.57533e-05	2.5938e-05	2.60001e-05	2.59103e-05	2.61339e-05	2.62379e-05	2.61329e-05	2.62354e-05	2.63242e-05	2.63626e-05	2.6296e-05	2.62869e-05	2.64106e-05	2.64636e-05	2.64812e-05	2.64419e-05	2.64277e-05	2.64722e-05	2.65358e-05	2.65751e-05	2.65095e-05	2.65549e-05	2.6563e-05	2.65019e-05	2.65408e-05	2.66085e-05	2.66423e-05	2.66261e-05	2.65166e-05	2.6559e-05	2.65539e-05	2.66125e-05	2.66181e-05	2.66509e-05	2.66266e-05	2.66837e-05	2.65403e-05	2.65524e-05	2.66176e-05	2.66403e-05
0.304251	2.1608e-05	2.46335e-05	2.51076e-05	2.53832e-05	2.56402e-05	2.56922e-05	2.58517e-05	2.60264e-05	2.60627e-05	2.61849e-05	2.63444e-05	2.6506e-05	2.6354e-05	2.65661e-05	2.66544e-05	2.67029e-05	2.68059e-05	2.68336e-05	2.68654e-05	2.67433e-05	2.68563e-05	2.70391e-05	2.70007e-05	2.70133e-05	2.70103e-05	2.70169e-05	2.7031e-05	2.70588e-05	2.71264e-05	2.70219e-05	2.70896e-05	2.70911e-05	2.71077e-05	2.71173e-05	2.71406e-05	2.71496e-05	2.71406e-05	2.71719e-05	2.72249e-05	2.71103e-05	2.71325e-05	2.72314e-05	2.72299e-05	2.72723e-05	2.72713e-05	2.72011e-05	2.71224e-05	2.72506e-05	2.72582e-05
0.313477	2.21063e-05	2.4999e-05	2.54458e-05	2.58886e-05	2.60324e-05	2.60895e-05	2.63131e-05	2.6504e-05	2.65797e-05	2.66488e-05	2.68856e-05	2.69528e-05	2.68609e-05	2.71022e-05	2.71279e-05	2.72022e-05	2.72632e-05	2.72895e-05	2.73445e-05	2.73178e-05	2.73884e-05	2.75348e-05	2.7503e-05	2.74632e-05	2.74833e-05	2.74818e-05	2.74758e-05	2.76651e-05	2.76343e-05	2.75338e-05	2.76192e-05	2.76409e-05	2.76429e-05	2.76474e-05	2.77312e-05	2.77358e-05	2.76848e-05	2.76777e-05	2.76979e-05	2.76439e-05	2.77226e-05	2.77585e-05	2.77746e-05	2.78221e-05	2.78388e-05	2.77201e-05	2.77428e-05	2.78347e-05	2.77782e-05
0.322749	2.2543e-05	2.53948e-05	2.58618e-05	2.62157e-05	2.64131e-05	2.64893e-05	2.67569e-05	2.68296e-05	2.6978e-05	2.7077e-05	2.72688e-05	2.73794e-05	2.73819e-05	2.75061e-05	2.75424e-05	2.7658e-05	2.77045e-05	2.77782e-05	2.78176e-05	2.77762e-05	2.7913e-05	2.80013e-05	2.8018e-05	2.80104e-05	2.79963e-05	2.80008e-05	2.79867e-05	2.80584e-05	2.80786e-05	2.80498e-05	2.81225e-05	2.80811e-05	2.81866e-05	2.81306e-05	2.823e-05	2.82159e-05	2.82088e-05	2.82038e-05	2.81866e-05	2.82179e-05	2.82749e-05	2.82754e-05	2.83057e-05	2.83658e-05	2.83168e-05	2.82431e-05	2.82633e-05	2.8337e-05	2.82441e-05
0.331989	2.29383e-05	2.5672e-05	2.61773e-05	2.65226e-05	2.6712e-05	2.68387e-05	2.71375e-05	2.71683e-05	2.73576e-05	2.74475e-05	2.76227e-05	2.7758e-05	2.78393e-05	2.7867e-05	2.7919e-05	2.80876e-05	2.81275e-05	2.81306e-05	2.82472e-05	2.82517e-05	2.83698e-05	2.84506e-05	2.85178e-05	2.83855e-05	2.84057e-05	2.84294e-05	2.84133e-05	2.85582e-05	2.85778e-05	2.8438e-05	2.85723e-05	2.8643e-05	2.86717e-05	2.85945e-05	2.87525e-05	2.87288e-05	2.86682e-05	2.86945e-05	2.87046e-05	2.86152e-05	2.87384e-05	2.87727e-05	2.8806e-05	2.88722e-05	2.87798e-05	2.87631e-05	2.86975e-05	2.87884e-05	2.88111e-05
0.341243	2.3275e-05	2.60446e-05	2.65196e-05	2.69058e-05	2.70366e-05	2.71608e-05	2.74733e-05	2.75914e-05	2.76797e-05	2.78059e-05	2.79695e-05	2.81932e-05	2.82492e-05	2.82174e-05	2.83178e-05	2.83537e-05	2.849e-05	2.85077e-05	2.85521e-05	2.86546e-05	2.87429e-05	2.87717e-05	2.89019e-05	2.88171e-05	2.88434e-05	2.89035e-05	2.89731e-05	2.89994e-05	2.90746e-05	2.89307e-05	2.90206e-05	2.90029e-05	2.90852e-05	2.89913e-05	2.91741e-05	2.91115e-05	2.91276e-05	2.91443e-05	2.91619e-05	2.90953e-05	2.91594e-05	2.91892e-05	2.92998e-05	2.9325e-05	2.92856e-05	2.91988e-05	2.92276e-05	2.92079e-05	2.92781e-05
0.350486	2.36637e-05	2.62652e-05	2.67695e-05	2.72052e-05	2.74152e-05	2.76065e-05	2.78019e-05	2.79791e-05	2.80866e-05	2.82118e-05	2.83693e-05	2.84804e-05	2.85546e-05	2.86834e-05	2.86985e-05	2.88747e-05	2.88722e-05	2.88383e-05	2.90105e-05	2.90453e-05	2.90938e-05	2.92144e-05	2.93513e-05	2.91771e-05	2.92634e-05	2.92584e-05	2.93018e-05	2.93573e-05	2.94149e-05	2.92952e-05	2.9379e-05	2.94881e-05	2.95486e-05	2.94623e-05	2.95709e-05	2.95815e-05	2.95572e-05	2.95557e-05	2.95401e-05	2.9529e-05	2.95961e-05	2.96163e-05	2.97001e-05	2.97026e-05	2.96789e-05	2.96764e-05	2.96299e-05	2.96733e-05	2.96829e-05
0.359745	2.39671e-05	2.65433e-05	2.7077e-05	2.73465e-05	2.76913e-05	2.79215e-05	2.813e-05	2.82724e-05	2.83658e-05	2.85652e-05	2.86879e-05	2.87762e-05	2.88818e-05	2.90236e-05	2.90908e-05	2.91746e-05	2.9273e-05	2.93134e-05	2.92982e-05	2.94396e-05	2.94411e-05	2.95385e-05	2.96557e-05	2.95916e-05	2.96961e-05	2.97188e-05	2.97738e-05	2.97072e-05	2.98314e-05	2.9744e-05	2.98748e-05	2.98637e-05	2.98172e-05	2.98283e-05	2.99717e-05	2.99747e-05	2.99384e-05	2.99636e-05	2.99374e-05	2.9954e-05	2.99747e-05	3.00192e-05	3.01257e-05	3.01131e-05	3.01156e-05	3.00611e-05	3.00424e-05	3.00722e-05	3.01782e-05
0.368972	2.42564e-05	2.67347e-05	2.73112e-05	2.7709e-05	2.8073e-05	2.8232e-05	2.8337e-05	2.85294e-05	2.87086e-05	2.88616e-05	2.90882e-05	2.90877e-05	2.91291e-05	2.93982e-05	2.94335e-05	2.95355e-05	2.96183e-05	2.96744e-05	2.96552e-05	2.97465e-05	2.97324e-05	2.99308e-05	2.99424e-05	2.99561e-05	3.00525e-05	3.00565e-05	3.00752e-05	3.00984e-05	3.02539e-05	3.01338e-05	3.01711e-05	3.02085e-05	3.02923e-05	3.02145e-05	3.0318e-05	3.03099e-05	3.03004e-05	3.03241e-05	3.03549e-05	3.0267e-05	3.03751e-05	3.04574e-05	3.0472e-05	3.0474e-05	3.04089e-05	3.04498e-05	3.04311e-05	3.05109e-05	3.05543e-05
0.378197	2.45957e-05	2.7032e-05	2.75313e-05	2.79135e-05	2.83481e-05	2.85198e-05	2.86722e-05	2.88636e-05	2.89974e-05	2.91554e-05	2.93326e-05	2.94436e-05	2.94886e-05	2.96648e-05	2.97617e-05	2.9797e-05	2.99621e-05	3.00171e-05	2.99147e-05	3.00964e-05	3.00813e-05	3.01812e-05	3.02943e-05	3.02908e-05	3.03867e-05	3.0421e-05	3.03746e-05	3.04654e-05	3.05502e-05	3.04392e-05	3.05356e-05	3.05422e-05	3.05932e-05	3.05412e-05	3.06659e-05	3.07168e-05	3.07007e-05	3.05962e-05	3.06699e-05	3.07441e-05	3.07759e-05	3.0781e-05	3.07709e-05	3.08567e-05	3.08264e-05	3.07547e-05	3.08224e-05	3.08627e-05	3.0885e-05
0.387449	2.48668e-05	2.72663e-05	2.7869e-05	2.81689e-05	2.85768e-05	2.87571e-05	2.89544e-05	2.91009e-05	2.92594e-05	2.94431e-05	2.9583e-05	2.9744e-05	2.97238e-05	2.98828e-05	3.00807e-05	3.00368e-05	3.02372e-05	3.03009e-05	3.02938e-05	3.03059e-05	3.0312e-05	3.05709e-05	3.05311e-05	3.06265e-05	3.07219e-05	3.07138e-05	3.06871e-05	3.0734e-05	3.08986e-05	3.07895e-05	3.0891e-05	3.08713e-05	3.09258e-05	3.07976e-05	3.09501e-05	3.10288e-05	3.10006e-05	3.0993e-05	3.11131e-05	3.10667e-05	3.11167e-05	3.11646e-05	3.11384e-05	3.12454e-05	3.11288e-05	3.11828e-05	3.11757e-05	3.12818e-05	3.1257e-05
0.396679	2.5209e-05	2.73743e-05	2.80341e-05	2.84183e-05	2.8799e-05	2.89943e-05	2.9115e-05	2.93901e-05	2.95088e-05	2.97339e-05	2.98728e-05	3.00853e-05	2.99788e-05	3.02504e-05	3.03271e-05	3.03544e-05	3.04225e-05	3.06108e-05	3.05563e-05	3.06951e-05	3.073e-05	3.07855e-05	3.08314e-05	3.09693e-05	3.09698e-05	3.09778e-05	3.09884e-05	3.10728e-05	3.11732e-05	3.10844e-05	3.11561e-05	3.11894e-05	3.11959e-05	3.11611e-05	3.12949e-05	3.13661e-05	3.13307e-05	3.12813e-05	3.13444e-05	3.13146e-05	3.15044e-05	3.14433e-05	3.14458e-05	3.1459e-05	3.1516e-05	3.14711e-05	3.15589e-05	3.15963e-05	3.15695e-05
0.405943	2.54766e-05	2.76696e-05	2.83072e-05	2.86293e-05	2.90064e-05	2.91917e-05	2.93906e-05	2.9536e-05	2.96511e-05	2.98985e-05	3.005e-05	3.03104e-05	3.0263e-05	3.04427e-05	3.05321e-05	3.06214e-05	3.07512e-05	3.08562e-05	3.0834e-05	3.09117e-05	3.09683e-05	3.11389e-05	3.10995e-05	3.12823e-05	3.12641e-05	3.13196e-05	3.12621e-05	3.12974e-05	3.15135e-05	3.13943e-05	3.14534e-05	3.1356e-05	3.15221e-05	3.1466e-05	3.15852e-05	3.16442e-05	3.16478e-05	3.15948e-05	3.16882e-05	3.16685e-05	3.17654e-05	3.17619e-05	3.1726e-05	3.18946e-05	3.18043e-05	3.18386e-05	3.18341e-05	3.1825e-05	3.1931e-05
0.415174	2.57285e-05	2.78145e-05	2.84289e-05	2.87919e-05	2.92003e-05	2.93437e-05	2.95719e-05	2.979e-05	2.99061e-05	3.01565e-05	3.03044e-05	3.05149e-05	3.05008e-05	3.07956e-05	3.0834e-05	3.08637e-05	3.09627e-05	3.10445e-05	3.11217e-05	3.12525e-05	3.12611e-05	3.14398e-05	3.14332e-05	3.14554e-05	3.14978e-05	3.15246e-05	3.15246e-05	3.15948e-05	3.17296e-05	3.15958e-05	3.17255e-05	3.1726e-05	3.17674e-05	3.17195e-05	3.1882e-05	3.19002e-05	3.19083e-05	3.18547e-05	3.19527e-05	3.19007e-05	3.20698e-05	3.21243e-05	3.20809e-05	3.21531e-05	3.20804e-05	3.21375e-05	3.20865e-05	3.21471e-05	3.2246e-05
0.424418	2.59552e-05	2.80341e-05	2.86606e-05	2.90165e-05	2.93401e-05	2.95431e-05	2.97364e-05	2.99576e-05	3.01186e-05	3.03286e-05	3.0417e-05	3.07552e-05	3.07067e-05	3.09314e-05	3.094e-05	3.11136e-05	3.11919e-05	3.13105e-05	3.13388e-05	3.14696e-05	3.14716e-05	3.16442e-05	3.15932e-05	3.17381e-05	3.17659e-05	3.17831e-05	3.17654e-05	3.1883e-05	3.20309e-05	3.19355e-05	3.19835e-05	3.19628e-05	3.20638e-05	3.19825e-05	3.21248e-05	3.21425e-05	3.22147e-05	3.21814e-05	3.22238e-05	3.22011e-05	3.23853e-05	3.23359e-05	3.23298e-05	3.23934e-05	3.23874e-05	3.24131e-05	3.23384e-05	3.2398e-05	3.2559e-05
0.43366	2.62091e-05	2.81659e-05	2.88131e-05	2.9274e-05	2.95562e-05	2.97551e-05	3.00388e-05	3.01863e-05	3.03211e-05	3.05245e-05	3.06724e-05	3.09465e-05	3.10273e-05	3.11813e-05	3.11924e-05	3.14059e-05	3.13918e-05	3.1511e-05	3.16357e-05	3.17654e-05	3.16811e-05	3.18729e-05	3.19194e-05	3.19396e-05	3.19714e-05	3.19906e-05	3.19759e-05	3.21092e-05	3.2251e-05	3.21667e-05	3.2196e-05	3.22561e-05	3.23036e-05	3.23121e-05	3.23793e-05	3.24141e-05	3.2511e-05	3.23975e-05	3.24409e-05	3.2512e-05	3.25807e-05	3.2608e-05	3.26468e-05	3.26448e-05	3.27039e-05	3.26867e-05	3.26145e-05	3.27009e-05	3.28124e-05
0.4429	2.63828e-05	2.839e-05	2.90781e-05	2.93856e-05	2.9693e-05	2.99742e-05	3.02453e-05	3.03433e-05	3.05083e-05	3.07592e-05	3.08643e-05	3.11414e-05	3.11874e-05	3.13338e-05	3.13459e-05	3.15483e-05	3.172e-05	3.17013e-05	3.17543e-05	3.18911e-05	3.19471e-05	3.20173e-05	3.21955e-05	3.21738e-05	3.22339e-05	3.22733e-05	3.23404e-05	3.23616e-05	3.25075e-05	3.24222e-05	3.24484e-05	3.24394e-05	3.25065e-05	3.25055e-05	3.25959e-05	3.27185e-05	3.27296e-05	3.2667e-05	3.2716e-05	3.27609e-05	3.27837e-05	3.28427e-05	3.28261e-05	3.28988e-05	3.29987e-05	3.28957e-05	3.2921e-05	3.2928e-05	3.30219e-05
0.452142	2.6608e-05	2.85652e-05	2.91715e-05	2.96335e-05	2.99343e-05	3.01464e-05	3.04023e-05	3.05048e-05	3.07093e-05	3.09859e-05	3.10243e-05	3.13035e-05	3.1364e-05	3.15665e-05	3.1566e-05	3.1774e-05	3.18472e-05	3.18633e-05	3.19158e-05	3.21213e-05	3.21153e-05	3.22813e-05	3.23798e-05	3.23364e-05	3.23495e-05	3.24323e-05	3.24383e-05	3.2557e-05	3.26534e-05	3.25822e-05	3.26201e-05	3.26938e-05	3.27619e-05	3.27402e-05	3.28518e-05	3.29195e-05	3.29972e-05	3.28569e-05	3.29487e-05	3.28972e-05	3.30558e-05	3.30613e-05	3.31189e-05	3.31295e-05	3.31885e-05	3.31638e-05	3.31436e-05	3.32668e-05	3.31901e-05
0.461378	2.67958e-05	2.88086e-05	2.92876e-05	2.97092e-05	3.00848e-05	3.03064e-05	3.05836e-05	3.07143e-05	3.0888e-05	3.11283e-05	3.12651e-05	3.14963e-05	3.16513e-05	3.1772e-05	3.18527e-05	3.19441e-05	3.20839e-05	3.21158e-05	3.2143e-05	3.2294e-05	3.23066e-05	3.24505e-05	3.25686e-05	3.25984e-05	3.26125e-05	3.27463e-05	3.27241e-05	3.28452e-05	3.28553e-05	3.2821e-05	3.28765e-05	3.29538e-05	3.29285e-05	3.29679e-05	3.30931e-05	3.31582e-05	3.31951e-05	3.30558e-05	3.31375e-05	3.32269e-05	3.32774e-05	3.32506e-05	3.33829e-05	3.33476e-05	3.34203e-05	3.33763e-05	3.3392e-05	3.34808e-05	3.34581e-05
0.470613	2.69856e-05	2.88974e-05	2.94224e-05	2.99656e-05	3.02453e-05	3.04962e-05	3.0788e-05	3.09546e-05	3.1151e-05	3.13201e-05	3.14266e-05	3.15837e-05	3.17588e-05	3.19805e-05	3.19754e-05	3.21248e-05	3.22233e-05	3.22849e-05	3.23313e-05	3.24182e-05	3.24823e-05	3.26998e-05	3.27125e-05	3.27498e-05	3.27806e-05	3.29033e-05	3.29407e-05	3.3026e-05	3.31249e-05	3.30381e-05	3.308e-05	3.31466e-05	3.31088e-05	3.31179e-05	3.32627e-05	3.33127e-05	3.33637e-05	3.329e-05	3.34263e-05	3.34571e-05	3.34879e-05	3.34692e-05	3.3599e-05	3.36075e-05	3.36035e-05	3.36656e-05	3.36202e-05	3.37201e-05	3.36601e-05
0.479869	2.72001e-05	2.90115e-05	2.95204e-05	3.00474e-05	3.03806e-05	3.06583e-05	3.08718e-05	3.1094e-05	3.13115e-05	3.14322e-05	3.16119e-05	3.1833e-05	3.19815e-05	3.21314e-05	3.21768e-05	3.2248e-05	3.24818e-05	3.25757e-05	3.24666e-05	3.26388e-05	3.27584e-05	3.28533e-05	3.29109e-05	3.29932e-05	3.30012e-05	3.31391e-05	3.3136e-05	3.32067e-05	3.32582e-05	3.32173e-05	3.3289e-05	3.33395e-05	3.339e-05	3.34198e-05	3.35359e-05	3.35369e-05	3.36585e-05	3.35328e-05	3.35687e-05	3.36121e-05	3.37015e-05	3.36378e-05	3.37928e-05	3.37383e-05	3.38852e-05	3.38423e-05	3.38534e-05	3.39074e-05	3.38681e-05
0.489104	2.73622e-05	2.90418e-05	2.97652e-05	3.02206e-05	3.05513e-05	3.08218e-05	3.10571e-05	3.115e-05	3.14585e-05	3.15377e-05	3.16765e-05	3.19734e-05	3.20537e-05	3.22475e-05	3.2355e-05	3.24459e-05	3.26367e-05	3.27463e-05	3.26908e-05	3.27271e-05	3.28139e-05	3.30618e-05	3.303e-05	3.31577e-05	3.31885e-05	3.33208e-05	3.32915e-05	3.33773e-05	3.34001e-05	3.345e-05	3.35071e-05	3.3493e-05	3.36217e-05	3.36363e-05	3.37322e-05	3.36565e-05	3.38206e-05	3.37065e-05	3.3864e-05	3.38645e-05	3.39448e-05	3.38781e-05	3.39912e-05	3.40013e-05	3.40755e-05	3.40972e-05	3.40978e-05	3.41134e-05	3.40856e-05
0.498334	2.75242e-05	2.92351e-05	2.99015e-05	3.02887e-05	3.06749e-05	3.0991e-05	3.10975e-05	3.13964e-05	3.15655e-05	3.17644e-05	3.18386e-05	3.20774e-05	3.22546e-05	3.24212e-05	3.25287e-05	3.26145e-05	3.27852e-05	3.28962e-05	3.29003e-05	3.29831e-05	3.30512e-05	3.32794e-05	3.31901e-05	3.33289e-05	3.33112e-05	3.34596e-05	3.34728e-05	3.36288e-05	3.36045e-05	3.35051e-05	3.36944e-05	3.36893e-05	3.37994e-05	3.38292e-05	3.39084e-05	3.38908e-05	3.39751e-05	3.39266e-05	3.39993e-05	3.4024e-05	3.4126e-05	3.41134e-05	3.41947e-05	3.41917e-05	3.42502e-05	3.43598e-05	3.42674e-05	3.42916e-05	3.43542e-05
0.502938	1.83049e-05	1.97871e-05	2.02576e-05	2.06029e-05	2.08371e-05	2.11042e-05	2.12228e-05	2.14005e-05	2.16297e-05	2.17327e-05	2.17423e-05	2.1965e-05	2.20811e-05	2.22128e-05	2.22527e-05	2.22946e-05	2.24153e-05	2.25329e-05	2.25051e-05	2.26046e-05	2.26919e-05	2.28015e-05	2.28e-05	2.28964e-05	2.28651e-05	2.29358e-05	2.29554e-05	2.30938e-05	2.30665e-05	2.30756e-05	2.31468e-05	2.31564e-05	2.31862e-05	2.32583e-05	2.32896e-05	2.32624e-05	2.33952e-05	2.33093e-05	2.33745e-05	2.34214e-05	2.34734e-05	2.34749e-05	2.35128e-05	2.35183e-05	2.35976e-05	2.36254e-05	2.3583e-05	2.35749e-05	2.36016e-05
0.507533	1.34513e-05	1.4723e-05	1.50784e-05	1.53824e-05	1.55681e-05	1.57605e-05	1.58801e-05	1.60351e-05	1.62436e-05	1.62441e-05	1.63431e-05	1.65011e-05	1.6599e-05	1.66874e-05	1.6699e-05	1.67601e-05	1.67929e-05	1.69231e-05	1.69317e-05	1.7015e-05	1.70933e-05	1.71826e-05	1.71286e-05	1.72164e-05	1.71614e-05	1.72639e-05	1.7273e-05	1.738e-05	1.7329e-05	1.74108e-05	1.74179e-05	1.74633e-05	1.74694e-05	1.74885e-05	1.75481e-05	1.75057e-05	1.75976e-05	1.75633e-05	1.75723e-05	1.76526e-05	1.769e-05	1.7695e-05	1.77132e-05	1.77142e-05	1.78086e-05	1.78076e-05	1.77793e-05	1.77566e-05	1.77601e-05
0.512125	1.02603e-05	1.13643e-05	1.16698e-05	1.19116e-05	1.21105e-05	1.2216e-05	1.23543e-05	1.24619e-05	1.26158e-05	1.26552e-05	1.27198e-05	1.28521e-05	1.29238e-05	1.3e-05	1.30394e-05	1.30813e-05	1.31136e-05	1.31929e-05	1.32196e-05	1.32484e-05	1.33125e-05	1.33923e-05	1.33761e-05	1.34367e-05	1.33711e-05	1.34761e-05	1.35018e-05	1.35619e-05	1.35225e-05	1.36083e-05	1.36033e-05	1.36275e-05	1.36846e-05	1.36745e-05	1.36916e-05	1.36982e-05	1.37558e-05	1.37235e-05	1.37098e-05	1.38083e-05	1.38426e-05	1.38083e-05	1.38693e-05	1.38365e-05	1.39163e-05	1.39511e-05	1.38714e-05	1.38996e-05	1.38931e-05
0.516716	8.05461e-06	9.00926e-06	9.27127e-06	9.48432e-06	9.64284e-06	9.71604e-06	9.83367e-06	9.92454e-06	1.00316e-05	1.00679e-05	1.01229e-05	1.02385e-05	1.02971e-05	1.03809e-05	1.04011e-05	1.04637e-05	1.0439e-05	1.055e-05	1.05586e-05	1.05566e-05	1.06232e-05	1.06934e-05	1.06848e-05	1.07328e-05	1.07015e-05	1.07792e-05	1.07701e-05	1.0855e-05	1.08019e-05	1.0864e-05	1.08883e-05	1.08751e-05	1.09211e-05	1.09544e-05	1.09761e-05	1.0968e-05	1.10069e-05	1.09483e-05	1.09489e-05	1.10246e-05	1.1072e-05	1.10311e-05	1.10912e-05	1.10675e-05	1.11175e-05	1.11609e-05	1.10786e-05	1.11139e-05	1.11114e-05
0.52276	5.9984e-06	6.77888e-06	7.00606e-06	7.17064e-06	7.30493e-06	7.35743e-06	7.47304e-06	8.01826e-06	8.09752e-06	8.1783e-06	8.22777e-06	8.26008e-06	8.34843e-06	8.38932e-06	8.4075e-06	8.48221e-06	8.45949e-06	8.55996e-06	8.55996e-06	8.54532e-06	8.60135e-06	8.66143e-06	8.67405e-06	8.71949e-06	8.67657e-06	8.74018e-06	8.7311e-06	8.79824e-06	8.75583e-06	8.79471e-06	8.82954e-06	8.81641e-06	8.86034e-06	8.89315e-06	8.92849e-06	8.89921e-06	8.92243e-06	8.89921e-06	8.86993e-06	8.93101e-06	8.99058e-06	8.94666e-06	9.00573e-06	8.98453e-06	9.04006e-06	9.10013e-06	9.01936e-06	9.03501e-06	9.03047e-06
0.528206	4.71359e-06	5.37795e-06	5.5395e-06	5.65814e-06	5.78536e-06	5.84392e-06	5.92268e-06	6.17711e-06	6.26445e-06	6.31342e-06	6.36744e-06	6.39319e-06	6.426e-06	6.48153e-06	6.50728e-06	6.56584e-06	6.50879e-06	6.61986e-06	6.60623e-06	6.60825e-06	6.66126e-06	6.70467e-06	6.70265e-06	6.72537e-06	6.74102e-06	6.76929e-06	6.76323e-06	6.80311e-06	6.78242e-06	6.81877e-06	6.84148e-06	6.84754e-06	6.85309e-06	6.87026e-06	6.91519e-06	6.89752e-06	6.895e-06	6.8854e-06	6.86168e-06	6.91519e-06	6.96668e-06	6.93791e-06	6.9788e-06	6.97426e-06	7.02474e-06	7.04493e-06	6.95356e-06	6.9889e-06	6.9793e-06
0.533665	3.72006e-06	4.30921e-06	4.42482e-06	4.54093e-06	4.64392e-06	4.70854e-06	4.74892e-06	4.97105e-06	5.01447e-06	5.07152e-06	5.11594e-06	5.15633e-06	5.17349e-06	5.21287e-06	5.23408e-06	5.29365e-06	5.24114e-06	5.35473e-06	5.2992e-06	5.3199e-06	5.37795e-06	5.37997e-06	5.40824e-06	5.40269e-06	5.3931e-06	5.45267e-06	5.43954e-06	5.46024e-06	5.45419e-06	5.48447e-06	5.53243e-06	5.49861e-06	5.52234e-06	5.55667e-06	5.5491e-06	5.53546e-06	5.55111e-06	5.55212e-06	5.51729e-06	5.54405e-06	5.61169e-06	5.56273e-06	5.61321e-06	5.61775e-06	5.6334e-06	5.67228e-06	5.58544e-06	5.61775e-06	5.63946e-06
0.539112	3.00067e-06	3.49642e-06	3.56306e-06	3.68775e-06	3.75742e-06	3.81396e-06	3.87454e-06	4.04417e-06	4.06739e-06	4.11131e-06	4.14261e-06	4.16533e-06	4.19663e-06	4.21783e-06	4.22642e-06	4.30012e-06	4.24156e-06	4.33748e-06	4.29507e-06	4.30669e-06	4.36828e-06	4.36121e-06	4.38847e-06	4.40462e-06	4.38342e-06	4.4016e-06	4.41573e-06	4.45208e-06	4.43138e-06	4.44804e-06	4.47884e-06	4.47631e-06	4.47682e-06	4.51014e-06	4.52124e-06	4.48237e-06	4.50509e-06	4.51872e-06	4.52023e-06	4.50458e-06	4.55961e-06	4.52528e-06	4.57425e-06	4.56668e-06	4.58233e-06	4.6106e-06	4.53689e-06	4.56567e-06	4.56668e-06
0.544571	2.4307e-06	2.87143e-06	2.93403e-06	3.01834e-06	3.08699e-06	3.11981e-06	3.16423e-06	3.30054e-06	3.33285e-06	3.36567e-06	3.39343e-06	3.41262e-06	3.43836e-06	3.46613e-06	3.47622e-06	3.52267e-06	3.47522e-06	3.5464e-06	3.54135e-06	3.54084e-06	3.58073e-06	3.57013e-06	3.59486e-06	3.61607e-06	3.60344e-06	3.61909e-06	3.63929e-06	3.65898e-06	3.64938e-06	3.6509e-06	3.67008e-06	3.66958e-06	3.68371e-06	3.70391e-06	3.70845e-06	3.68472e-06	3.70189e-06	3.68977e-06	3.70189e-06	3.68472e-06	3.71703e-06	3.73622e-06	3.73319e-06	3.74177e-06	3.76247e-06	3.77509e-06	3.7342e-06	3.74429e-06	3.74732e-06
0.550029	1.9925e-06	2.35952e-06	2.42313e-06	2.47816e-06	2.55742e-06	2.60386e-06	2.60588e-06	2.73007e-06	2.74673e-06	2.7846e-06	2.80681e-06	2.81842e-06	2.827e-06	2.86941e-06	2.8896e-06	2.90374e-06	2.87244e-06	2.92645e-06	2.931e-06	2.92545e-06	2.95523e-06	2.95826e-06	2.97139e-06	2.9835e-06	2.96735e-06	2.98148e-06	2.99057e-06	3.01632e-06	3.00975e-06	3.00773e-06	3.03045e-06	3.02086e-06	3.03298e-06	3.0769e-06	3.06882e-06	3.05973e-06	3.0461e-06	3.04964e-06	3.05065e-06	3.04358e-06	3.07993e-06	3.07639e-06	3.09154e-06	3.10315e-06	3.08598e-06	3.11123e-06	3.08901e-06	3.10113e-06	3.10315e-06
0.555492	1.63457e-06	1.9501e-06	2.01673e-06	2.0652e-06	2.11922e-06	2.15001e-06	2.17273e-06	2.26764e-06	2.27875e-06	2.30601e-06	2.32772e-06	2.34135e-06	2.35851e-06	2.37669e-06	2.40597e-06	2.43424e-06	2.39991e-06	2.44029e-06	2.44029e-06	2.43828e-06	2.45342e-06	2.45998e-06	2.4615e-06	2.47513e-06	2.48674e-06	2.48876e-06	2.48523e-06	2.51804e-06	2.5246e-06	2.49431e-06	2.52511e-06	2.51299e-06	2.53268e-06	2.54934e-06	2.54227e-06	2.53722e-06	2.55641e-06	2.54328e-06	2.54732e-06	2.52915e-06	2.56398e-06	2.57509e-06	2.57711e-06	2.57963e-06	2.57256e-06	2.58973e-06	2.56398e-06	2.59175e-06	2.58266e-06
0.560938	1.34883e-06	1.627e-06	1.68405e-06	1.74362e-06	1.77037e-06	1.79915e-06	1.82439e-06	1.90062e-06	1.89961e-06	1.94959e-06	1.94909e-06	1.96524e-06	1.95918e-06	1.99806e-06	2.00916e-06	2.04753e-06	2.01118e-06	2.044e-06	2.04652e-06	2.03945e-06	2.0657e-06	2.05813e-06	2.06015e-06	2.06369e-06	2.0758e-06	2.08337e-06	2.07277e-06	2.10306e-06	2.09196e-06	2.08539e-06	2.10155e-06	2.10609e-06	2.13436e-06	2.13739e-06	2.1384e-06	2.11619e-06	2.13386e-06	2.13083e-06	2.12225e-06	2.12477e-06	2.13588e-06	2.14345e-06	2.14799e-06	2.15758e-06	2.15405e-06	2.17071e-06	2.149e-06	2.17122e-06	2.1692e-06
0.566401	1.13024e-06	1.36701e-06	1.41295e-06	1.46444e-06	1.49221e-06	1.51694e-06	1.5432e-06	1.59721e-06	1.61539e-06	1.64063e-06	1.64366e-06	1.6583e-06	1.66335e-06	1.68405e-06	1.68758e-06	1.71585e-06	1.69414e-06	1.72039e-06	1.71888e-06	1.70575e-06	1.75573e-06	1.72746e-06	1.73301e-06	1.74665e-06	1.74766e-06	1.75523e-06	1.75119e-06	1.76331e-06	1.76532e-06	1.75624e-06	1.78198e-06	1.77542e-06	1.79562e-06	1.80016e-06	1.80016e-06	1.78097e-06	1.79965e-06	1.78451e-06	1.79259e-06	1.77946e-06	1.79814e-06	1.80925e-06	1.81379e-06	1.81985e-06	1.81379e-06	1.83398e-06	1.8153e-06	1.82389e-06	1.80925e-06
0.57184	9.54553e-07	1.158e-06	1.19334e-06	1.24282e-06	1.26806e-06	1.2928e-06	1.30643e-06	1.34782e-06	1.37256e-06	1.38518e-06	1.39477e-06	1.40235e-06	1.40689e-06	1.42607e-06	1.43718e-06	1.44778e-06	1.43112e-06	1.4599e-06	1.4493e-06	1.45788e-06	1.47403e-06	1.46444e-06	1.47656e-06	1.47706e-06	1.48615e-06	1.48009e-06	1.48261e-06	1.48918e-06	1.50533e-06	1.48766e-06	1.50988e-06	1.50129e-06	1.51896e-06	1.51644e-06	1.5225e-06	1.50988e-06	1.51694e-06	1.51644e-06	1.51341e-06	1.50887e-06	1.53108e-06	1.53714e-06	1.53663e-06	1.53865e-06	1.52906e-06	1.55279e-06	1.5336e-06	1.55582e-06	1.5331e-06
0.577304	8.09664e-07	9.79795e-07	1.02422e-06	1.05905e-06	1.07218e-06	1.09692e-06	1.10802e-06	1.15396e-06	1.16709e-06	1.18173e-06	1.17567e-06	1.19738e-06	1.1989e-06	1.20798e-06	1.21707e-06	1.23373e-06	1.22313e-06	1.24282e-06	1.24231e-06	1.23272e-06	1.25847e-06	1.25089e-06	1.25847e-06	1.25796e-06	1.26755e-06	1.2615e-06	1.26452e-06	1.26604e-06	1.27361e-06	1.26856e-06	1.27916e-06	1.29229e-06	1.28825e-06	1.29683e-06	1.30542e-06	1.2933e-06	1.28522e-06	1.28775e-06	1.28371e-06	1.29027e-06	1.29532e-06	1.29986e-06	1.31551e-06	1.31652e-06	1.29683e-06	1.32258e-06	1.29633e-06	1.3145e-06	1.31602e-06
0.582765	6.86988e-07	8.35916e-07	8.6974e-07	9.01545e-07	9.18205e-07	9.42942e-07	9.55563e-07	9.83834e-07	9.92416e-07	1.00251e-06	1.01109e-06	1.02977e-06	1.02473e-06	1.03735e-06	1.04239e-06	1.0641e-06	1.0429e-06	1.06764e-06	1.06208e-06	1.05905e-06	1.07521e-06	1.07016e-06	1.08177e-06	1.0742e-06	1.0843e-06	1.08228e-06	1.08733e-06	1.08884e-06	1.09035e-06	1.08278e-06	1.09944e-06	1.09288e-06	1.105e-06	1.10096e-06	1.11358e-06	1.10903e-06	1.08935e-06	1.1055e-06	1.10247e-06	1.10197e-06	1.10752e-06	1.12014e-06	1.13175e-06	1.12418e-06	1.12165e-06	1.11711e-06	1.11358e-06	1.12771e-06	1.12216e-06
0.588218	5.91574e-07	7.25861e-07	7.54132e-07	7.81898e-07	7.9048e-07	8.16227e-07	8.2279e-07	8.48537e-07	8.551e-07	8.64692e-07	8.63177e-07	8.84885e-07	8.84885e-07	8.864e-07	9.00535e-07	9.12147e-07	8.88924e-07	9.19719e-07	9.05584e-07	9.1568e-07	9.177e-07	9.177e-07	9.25272e-07	9.21234e-07	9.31835e-07	9.26282e-07	9.31835e-07	9.34864e-07	9.40922e-07	9.40418e-07	9.45466e-07	9.39913e-07	9.48495e-07	9.50514e-07	9.56067e-07	9.49e-07	9.45466e-07	9.51019e-07	9.43951e-07	9.54553e-07	9.45971e-07	9.60106e-07	9.72222e-07	9.6465e-07	9.57077e-07	9.68688e-07	9.53038e-07	9.67679e-07	9.65155e-07
0.593678	5.10799e-07	6.22874e-07	6.49125e-07	6.72348e-07	6.87998e-07	6.99609e-07	7.10716e-07	7.29395e-07	7.35453e-07	7.4454e-07	7.46559e-07	7.62714e-07	7.61704e-07	7.69277e-07	7.7483e-07	7.88966e-07	7.70792e-07	7.95529e-07	7.84422e-07	7.88966e-07	7.89471e-07	7.82403e-07	7.98558e-07	7.95024e-07	8.0613e-07	8.01587e-07	8.07645e-07	8.07645e-07	8.08654e-07	8.09664e-07	8.14713e-07	8.0613e-07	8.20771e-07	8.16227e-07	8.19256e-07	8.17237e-07	8.13703e-07	8.15217e-07	8.2178e-07	8.2279e-07	8.20266e-07	8.27334e-07	8.38945e-07	8.25819e-07	8.29353e-07	8.27838e-07	8.2178e-07	8.3743e-07	8.27334e-07
0.599132	4.38607e-07	5.37051e-07	5.57749e-07	5.82991e-07	5.98641e-07	6.06719e-07	6.10758e-07	6.31456e-07	6.37009e-07	6.43572e-07	6.4862e-07	6.61746e-07	6.59727e-07	6.63261e-07	6.66795e-07	6.8093e-07	6.67804e-07	6.85979e-07	6.8093e-07	6.8093e-07	6.86483e-07	6.89008e-07	6.89512e-07	6.94561e-07	6.86483e-07	6.90017e-07	7.03648e-07	6.98095e-07	6.986e-07	7.07182e-07	7.10211e-07	7.03143e-07	7.1425e-07	7.11725e-07	7.12735e-07	7.08191e-07	7.06677e-07	7.10716e-07	7.11725e-07	7.16774e-07	7.1324e-07	7.08696e-07	7.23337e-07	7.20812e-07	7.18793e-07	7.22832e-07	7.13745e-07	7.28385e-07	7.09706e-07
0.604606	3.8459e-07	4.70917e-07	4.87577e-07	5.05246e-07	5.19382e-07	5.32507e-07	5.35032e-07	5.50177e-07	5.55225e-07	5.61788e-07	5.68351e-07	5.77943e-07	5.72895e-07	5.70875e-07	5.80972e-07	5.88545e-07	5.79457e-07	5.97127e-07	5.92078e-07	5.99651e-07	5.96117e-07	5.99146e-07	6.00156e-07	5.94098e-07	6.06719e-07	6.00661e-07	6.06719e-07	6.12777e-07	6.11767e-07	6.15806e-07	6.11767e-07	6.08738e-07	6.24388e-07	6.20349e-07	6.23883e-07	6.24388e-07	6.22369e-07	6.17825e-07	6.20854e-07	6.18835e-07	6.24893e-07	6.22874e-07	6.36504e-07	6.28427e-07	6.20349e-07	6.31961e-07	6.20349e-07	6.25903e-07	6.17825e-07
0.610075	3.32086e-07	4.08822e-07	4.29015e-07	4.36588e-07	4.52238e-07	4.62335e-07	4.66878e-07	4.7849e-07	4.85557e-07	4.91111e-07	4.89091e-07	5.04236e-07	5.01712e-07	5.02217e-07	5.05751e-07	5.16857e-07	5.05751e-07	5.2544e-07	5.11304e-07	5.17362e-07	5.16857e-07	5.25945e-07	5.22915e-07	5.21906e-07	5.28974e-07	5.27459e-07	5.27964e-07	5.28974e-07	5.32507e-07	5.37051e-07	5.37051e-07	5.32003e-07	5.38565e-07	5.4109e-07	5.45633e-07	5.44119e-07	5.39575e-07	5.35536e-07	5.32507e-07	5.4109e-07	5.42604e-07	5.42604e-07	5.53206e-07	5.39575e-07	5.42099e-07	5.46643e-07	5.38565e-07	5.44119e-07	5.45633e-07
0.615537	2.8766e-07	3.58338e-07	3.72978e-07	3.85599e-07	3.95696e-07	4.07307e-07	4.11851e-07	4.20938e-07	4.26996e-07	4.32549e-07	4.31035e-07	4.43151e-07	4.40122e-07	4.39617e-07	4.42141e-07	4.52743e-07	4.45675e-07	4.56277e-07	4.57286e-07	4.51733e-07	4.51733e-07	4.6183e-07	4.58296e-07	4.56782e-07	4.60315e-07	4.6082e-07	4.66374e-07	4.58801e-07	4.71927e-07	4.63849e-07	4.73946e-07	4.64859e-07	4.73441e-07	4.72432e-07	4.71422e-07	4.75461e-07	4.67888e-07	4.69403e-07	4.76975e-07	4.74451e-07	4.69403e-07	4.7647e-07	4.84043e-07	4.75461e-07	4.7849e-07	4.7748e-07	4.71422e-07	4.80004e-07	4.73946e-07
0.621009	2.55856e-07	3.12398e-07	3.28552e-07	3.37135e-07	3.49251e-07	3.62881e-07	3.63386e-07	3.6894e-07	3.76007e-07	3.78531e-07	3.81056e-07	3.88628e-07	3.86609e-07	3.87114e-07	3.89133e-07	3.99735e-07	3.92162e-07	4.02764e-07	3.97211e-07	3.91657e-07	3.9923e-07	4.02259e-07	4.00744e-07	3.96201e-07	4.07307e-07	4.05793e-07	4.06298e-07	4.08317e-07	4.12861e-07	4.11346e-07	4.07812e-07	4.09327e-07	4.11851e-07	4.16394e-07	4.16394e-07	4.20433e-07	4.11851e-07	4.17909e-07	4.17909e-07	4.18919e-07	4.15385e-07	4.21948e-07	4.18919e-07	4.16899e-07	4.16899e-07	4.1589e-07	4.17404e-07	4.21948e-07	4.1387e-07
0.626459	2.24556e-07	2.77564e-07	2.8766e-07	2.96748e-07	3.05835e-07	3.17951e-07	3.1896e-07	3.24009e-07	3.30572e-07	3.3663e-07	3.35115e-07	3.45212e-07	3.40669e-07	3.43193e-07	3.42688e-07	3.48746e-07	3.44707e-07	3.59348e-07	3.5329e-07	3.50765e-07	3.5127e-07	3.56319e-07	3.5329e-07	3.53794e-07	3.56319e-07	3.53794e-07	3.5228e-07	3.56823e-07	3.55309e-07	3.55309e-07	3.6793e-07	3.61872e-07	3.68435e-07	3.64901e-07	3.64396e-07	3.61367e-07	3.63891e-07	3.66415e-07	3.70454e-07	3.65406e-07	3.64396e-07	3.6793e-07	3.75502e-07	3.6793e-07	3.69444e-07	3.69949e-07	3.66415e-07	3.6894e-07	3.65406e-07
0.631915	1.92751e-07	2.46768e-07	2.5838e-07	2.59894e-07	2.72515e-07	2.79583e-07	2.82612e-07	2.91699e-07	2.91699e-07	2.97252e-07	2.99777e-07	3.05835e-07	3.03815e-07	3.03815e-07	3.0432e-07	3.09873e-07	3.0634e-07	3.10883e-07	3.09873e-07	3.08359e-07	3.07349e-07	3.10378e-07	3.15931e-07	3.09873e-07	3.12902e-07	3.10378e-07	3.15427e-07	3.15427e-07	3.18456e-07	3.13407e-07	3.22999e-07	3.1997e-07	3.24514e-07	3.22999e-07	3.25523e-07	3.22494e-07	3.2098e-07	3.28552e-07	3.21989e-07	3.30067e-07	3.21989e-07	3.27038e-07	3.29562e-07	3.18456e-07	3.23504e-07	3.27038e-07	3.22494e-07	3.26028e-07	3.1896e-07
0.637379	1.74072e-07	2.14459e-07	2.29604e-07	2.31118e-07	2.4172e-07	2.49293e-07	2.52322e-07	2.57875e-07	2.60399e-07	2.64943e-07	2.61409e-07	2.71001e-07	2.68981e-07	2.67467e-07	2.68981e-07	2.77059e-07	2.72515e-07	2.78573e-07	2.78068e-07	2.71506e-07	2.78068e-07	2.76049e-07	2.78573e-07	2.78068e-07	2.77059e-07	2.80088e-07	2.78573e-07	2.79078e-07	2.81602e-07	2.80088e-07	2.82612e-07	2.8867e-07	2.8766e-07	2.82107e-07	2.86146e-07	2.83622e-07	2.82107e-07	2.87156e-07	2.86651e-07	2.8867e-07	2.83117e-07	2.87156e-07	2.88165e-07	2.81098e-07	2.82612e-07	2.90689e-07	2.81098e-07	2.8867e-07	2.86146e-07
0.642851	1.56402e-07	1.9376e-07	2.06886e-07	2.04362e-07	2.1143e-07	2.20517e-07	2.2607e-07	2.28594e-07	2.31118e-07	2.37681e-07	2.31118e-07	2.41215e-07	2.4071e-07	2.39196e-07	2.36672e-07	2.4071e-07	2.4273e-07	2.47273e-07	2.47273e-07	2.41215e-07	2.45759e-07	2.4273e-07	2.46264e-07	2.44244e-07	2.45759e-07	2.45759e-07	2.51817e-07	2.47778e-07	2.50302e-07	2.46768e-07	2.54846e-07	2.52827e-07	2.56865e-07	2.50302e-07	2.55856e-07	2.52322e-07	2.53331e-07	2.51817e-07	2.49797e-07	2.53836e-07	2.50807e-07	2.52322e-07	2.5636e-07	2.51312e-07	2.55856e-07	2.54341e-07	2.51817e-07	2.51312e-07	2.53836e-07
0.648325	1.34694e-07	1.72557e-07	1.81139e-07	1.84673e-07	1.91236e-07	1.97294e-07	1.95275e-07	2.02847e-07	2.03857e-07	2.07896e-07	2.08401e-07	2.12439e-07	2.16478e-07	2.1143e-07	2.10925e-07	2.16478e-07	2.19507e-07	2.19002e-07	2.17993e-07	2.16478e-07	2.16478e-07	2.13954e-07	2.19002e-07	2.16983e-07	2.17488e-07	2.19002e-07	2.17488e-07	2.20012e-07	2.23546e-07	2.22031e-07	2.23041e-07	2.23546e-07	2.28089e-07	2.2708e-07	2.23546e-07	2.25565e-07	2.24051e-07	2.2708e-07	2.23041e-07	2.28594e-07	2.2506e-07	2.27585e-07	2.26575e-07	2.21022e-07	2.27585e-07	2.2506e-07	2.24556e-07	2.22031e-07	2.23546e-07
0.653789	1.19044e-07	1.55393e-07	1.62965e-07	1.6347e-07	1.68014e-07	1.76091e-07	1.76596e-07	1.82654e-07	1.82654e-07	1.86188e-07	1.85178e-07	1.92246e-07	1.88207e-07	1.85178e-07	1.89722e-07	1.90226e-07	1.92751e-07	1.93255e-07	1.9376e-07	1.90731e-07	1.95275e-07	1.91236e-07	1.9376e-07	1.9477e-07	1.92751e-07	1.9477e-07	1.9578e-07	1.92246e-07	1.93255e-07	1.97799e-07	1.98809e-07	1.9578e-07	2.02847e-07	1.98809e-07	1.99314e-07	1.99314e-07	1.99314e-07	2.01838e-07	1.98304e-07	2.03352e-07	2.00323e-07	1.99314e-07	2.00828e-07	1.97799e-07	2.01838e-07	2.01838e-07	1.98304e-07	2.00828e-07	2.01333e-07
0.659278	1.09452e-07	1.37218e-07	1.44791e-07	1.43276e-07	1.51354e-07	1.56907e-07	1.54888e-07	1.61955e-07	1.63975e-07	1.68014e-07	1.68518e-07	1.70538e-07	1.69528e-07	1.69023e-07	1.67509e-07	1.71547e-07	1.75586e-07	1.74072e-07	1.73062e-07	1.73567e-07	1.74072e-07	1.74072e-07	1.73062e-07	1.73062e-07	1.75586e-07	1.73567e-07	1.76091e-07	1.73567e-07	1.73567e-07	1.76596e-07	1.81139e-07	1.77101e-07	1.85178e-07	1.77101e-07	1.7912e-07	1.78615e-07	1.77605e-07	1.76596e-07	1.77101e-07	1.84673e-07	1.76091e-07	1.79625e-07	1.82654e-07	1.75586e-07	1.7811e-07	1.8013e-07	1.81139e-07	1.79625e-07	1.79625e-07
0.664755	9.7336e-08	1.25102e-07	1.30655e-07	1.30151e-07	1.35704e-07	1.43781e-07	1.43276e-07	1.45296e-07	1.45801e-07	1.51354e-07	1.47315e-07	1.51859e-07	1.51354e-07	1.50849e-07	1.51859e-07	1.53373e-07	1.54383e-07	1.56402e-07	1.55393e-07	1.53878e-07	1.55393e-07	1.55393e-07	1.55897e-07	1.56402e-07	1.53373e-07	1.52868e-07	1.55393e-07	1.54888e-07	1.57412e-07	1.61451e-07	1.59431e-07	1.59431e-07	1.59431e-07	1.58926e-07	1.58422e-07	1.57412e-07	1.61451e-07	1.58926e-07	1.6246e-07	1.58422e-07	1.59936e-07	1.57412e-07	1.60946e-07	1.56907e-07	1.60441e-07	1.57917e-07	1.60946e-07	1.6246e-07	1.58422e-07
0.670207	8.57247e-08	1.11976e-07	1.15005e-07	1.17025e-07	1.23083e-07	1.26112e-07	1.24093e-07	1.3217e-07	1.31665e-07	1.33684e-07	1.3318e-07	1.39238e-07	1.35704e-07	1.33684e-07	1.34189e-07	1.37723e-07	1.35704e-07	1.42267e-07	1.39238e-07	1.39743e-07	1.38733e-07	1.37723e-07	1.39743e-07	1.41762e-07	1.38733e-07	1.39238e-07	1.40752e-07	1.36713e-07	1.40247e-07	1.42267e-07	1.42772e-07	1.43781e-07	1.47315e-07	1.44286e-07	1.41257e-07	1.43781e-07	1.40247e-07	1.41257e-07	1.40752e-07	1.46305e-07	1.46305e-07	1.42772e-07	1.42267e-07	1.43781e-07	1.43276e-07	1.42772e-07	1.45801e-07	1.40752e-07	1.40752e-07
0.675658	7.61328e-08	1.00365e-07	1.03394e-07	1.07433e-07	1.11472e-07	1.13996e-07	1.10967e-07	1.19044e-07	1.15005e-07	1.22578e-07	1.18539e-07	1.28131e-07	1.20054e-07	1.20054e-07	1.26112e-07	1.21063e-07	1.25102e-07	1.27122e-07	1.23588e-07	1.26112e-07	1.26112e-07	1.25607e-07	1.22578e-07	1.22578e-07	1.24093e-07	1.22578e-07	1.26617e-07	1.24093e-07	1.25607e-07	1.24597e-07	1.26112e-07	1.28636e-07	1.29141e-07	1.28636e-07	1.25607e-07	1.27626e-07	1.25607e-07	1.26112e-07	1.25607e-07	1.29141e-07	1.30151e-07	1.26617e-07	1.27122e-07	1.28131e-07	1.28131e-07	1.28131e-07	1.28131e-07	1.3217e-07	1.26112e-07
0.681103	6.80554e-08	9.1278e-08	9.32973e-08	9.63264e-08	9.68312e-08	1.03899e-07	1.01375e-07	1.08442e-07	1.06423e-07	1.10967e-07	1.09452e-07	1.11472e-07	1.07938e-07	1.11472e-07	1.09957e-07	1.10967e-07	1.11976e-07	1.10967e-07	1.11472e-07	1.10967e-07	1.12986e-07	1.13491e-07	1.12481e-07	1.09452e-07	1.13996e-07	1.10967e-07	1.13491e-07	1.09957e-07	1.12986e-07	1.15005e-07	1.13996e-07	1.12986e-07	1.16015e-07	1.15005e-07	1.13491e-07	1.13996e-07	1.16015e-07	1.12481e-07	1.16015e-07	1.13996e-07	1.17025e-07	1.11976e-07	1.1753e-07	1.12986e-07	1.16015e-07	1.11976e-07	1.1652e-07	1.1551e-07	1.15005e-07
0.68657	6.19973e-08	8.06763e-08	8.52199e-08	8.62296e-08	8.87538e-08	9.38022e-08	9.4307e-08	9.48118e-08	9.53167e-08	9.7336e-08	9.7336e-08	9.93554e-08	9.83457e-08	9.88506e-08	1.01375e-07	1.00365e-07	1.0188e-07	1.0188e-07	9.98602e-08	1.0188e-07	1.0087e-07	1.01375e-07	1.0087e-07	1.0188e-07	1.00365e-07	1.02384e-07	9.93554e-08	9.98602e-08	9.98602e-08	1.04909e-07	1.02384e-07	1.02384e-07	1.04909e-07	1.05918e-07	1.02384e-07	1.03394e-07	1.01375e-07	1.04404e-07	1.02384e-07	1.00365e-07	1.05413e-07	1.03394e-07	1.02889e-07	1.03394e-07	1.04909e-07	1.06928e-07	1.02889e-07	1.02889e-07	1.03394e-07
0.692037	5.49295e-08	7.31038e-08	7.76473e-08	7.8657e-08	8.06763e-08	8.37054e-08	8.42102e-08	8.62296e-08	8.1686e-08	8.87538e-08	8.82489e-08	8.72393e-08	8.82489e-08	9.1278e-08	8.72393e-08	8.67344e-08	8.97635e-08	9.17828e-08	8.97635e-08	9.22876e-08	9.02683e-08	8.97635e-08	9.32973e-08	9.07731e-08	9.07731e-08	9.22876e-08	9.48118e-08	9.1278e-08	9.1278e-08	9.48118e-08	8.97635e-08	9.27925e-08	9.48118e-08	9.38022e-08	9.27925e-08	9.1278e-08	9.32973e-08	9.17828e-08	9.22876e-08	9.38022e-08	9.22876e-08	9.22876e-08	9.38022e-08	9.22876e-08	9.32973e-08	9.38022e-08	9.1278e-08	9.27925e-08	9.02683e-08
0.697509	5.3415e-08	6.65408e-08	6.70457e-08	7.05796e-08	7.51231e-08	7.8657e-08	7.61328e-08	7.66376e-08	7.76473e-08	8.01715e-08	8.06763e-08	8.01715e-08	8.26957e-08	7.81521e-08	8.01715e-08	8.26957e-08	8.21909e-08	8.11812e-08	8.32005e-08	8.42102e-08	8.11812e-08	8.21909e-08	8.37054e-08	8.01715e-08	8.06763e-08	8.06763e-08	8.42102e-08	8.21909e-08	8.21909e-08	8.42102e-08	8.21909e-08	8.42102e-08	8.52199e-08	8.37054e-08	8.1686e-08	8.47151e-08	8.21909e-08	8.26957e-08	8.52199e-08	8.26957e-08	8.47151e-08	8.1686e-08	8.47151e-08	8.21909e-08	8.21909e-08	8.47151e-08	8.37054e-08	8.47151e-08	8.32005e-08
0.702981	4.48328e-08	5.84634e-08	6.40166e-08	6.55312e-08	6.50263e-08	6.75505e-08	6.6036e-08	6.85602e-08	6.95699e-08	7.20941e-08	7.15892e-08	7.36086e-08	7.20941e-08	7.36086e-08	7.31038e-08	7.20941e-08	7.66376e-08	7.51231e-08	7.31038e-08	7.5628e-08	7.41134e-08	7.25989e-08	7.46183e-08	7.46183e-08	7.5628e-08	7.36086e-08	7.41134e-08	7.36086e-08	7.5628e-08	7.41134e-08	7.66376e-08	7.61328e-08	7.8657e-08	7.71425e-08	7.61328e-08	7.31038e-08	7.46183e-08	7.66376e-08	7.46183e-08	7.41134e-08	7.31038e-08	7.46183e-08	7.46183e-08	7.51231e-08	7.41134e-08	7.66376e-08	7.61328e-08	7.36086e-08	7.31038e-08
0.708431	4.18037e-08	5.08908e-08	5.39199e-08	5.84634e-08	5.94731e-08	5.99779e-08	6.19973e-08	6.40166e-08	6.35118e-08	6.55312e-08	6.70457e-08	6.6036e-08	6.65408e-08	6.3007e-08	6.50263e-08	6.75505e-08	6.75505e-08	6.85602e-08	6.70457e-08	6.70457e-08	6.65408e-08	6.55312e-08	6.80554e-08	6.75505e-08	6.70457e-08	6.75505e-08	6.9065e-08	6.70457e-08	6.65408e-08	6.80554e-08	6.55312e-08	6.70457e-08	6.80554e-08	6.75505e-08	6.95699e-08	6.9065e-08	6.3007e-08	6.9065e-08	6.75505e-08	6.75505e-08	6.70457e-08	6.6036e-08	6.9065e-08	6.6036e-08	6.75505e-08	6.80554e-08	6.85602e-08	6.80554e-08	6.85602e-08
0.713907	3.72602e-08	4.83666e-08	5.08908e-08	5.13957e-08	5.49295e-08	5.44247e-08	5.74537e-08	5.69489e-08	5.74537e-08	5.94731e-08	5.74537e-08	5.69489e-08	6.04828e-08	5.99779e-08	5.89683e-08	6.14925e-08	5.94731e-08	6.04828e-08	6.09876e-08	6.09876e-08	6.09876e-08	5.84634e-08	5.94731e-08	6.25021e-08	5.84634e-08	6.14925e-08	5.69489e-08	6.14925e-08	6.35118e-08	6.09876e-08	5.89683e-08	6.35118e-08	6.40166e-08	6.14925e-08	6.3007e-08	6.14925e-08	6.35118e-08	6.19973e-08	6.04828e-08	5.89683e-08	6.25021e-08	5.99779e-08	6.35118e-08	6.19973e-08	6.09876e-08	6.14925e-08	6.19973e-08	6.3007e-08	6.14925e-08
0.71939	3.62505e-08	4.33182e-08	4.7357e-08	5.08908e-08	5.0386e-08	4.93763e-08	5.0386e-08	5.13957e-08	5.08908e-08	5.49295e-08	5.39199e-08	5.0386e-08	5.3415e-08	5.39199e-08	5.49295e-08	5.44247e-08	5.54344e-08	5.44247e-08	5.59392e-08	5.49295e-08	5.64441e-08	5.49295e-08	5.39199e-08	5.54344e-08	5.54344e-08	5.49295e-08	5.44247e-08	5.39199e-08	5.59392e-08	5.69489e-08	5.39199e-08	5.39199e-08	5.69489e-08	5.44247e-08	5.64441e-08	5.59392e-08	5.3415e-08	5.54344e-08	5.13957e-08	5.74537e-08	5.54344e-08	5.39199e-08	5.64441e-08	5.49295e-08	5.3415e-08	5.69489e-08	5.69489e-08	5.59392e-08	5.74537e-08
0.724862	2.86779e-08	3.87747e-08	4.33182e-08	4.23086e-08	4.28134e-08	4.28134e-08	4.83666e-08	4.7357e-08	4.58424e-08	4.7357e-08	4.68521e-08	4.93763e-08	5.0386e-08	4.53376e-08	5.0386e-08	5.24053e-08	4.88715e-08	4.93763e-08	4.88715e-08	5.13957e-08	4.78618e-08	4.98812e-08	4.78618e-08	4.93763e-08	4.68521e-08	4.93763e-08	4.88715e-08	4.98812e-08	5.13957e-08	5.13957e-08	5.08908e-08	4.93763e-08	5.19005e-08	5.24053e-08	4.88715e-08	5.08908e-08	4.98812e-08	5.13957e-08	5.24053e-08	4.88715e-08	5.0386e-08	5.39199e-08	5.08908e-08	5.19005e-08	5.13957e-08	4.98812e-08	4.98812e-08	5.3415e-08	4.93763e-08
0.730333	2.66586e-08	3.57456e-08	3.7765e-08	4.28134e-08	3.97844e-08	4.0794e-08	4.28134e-08	4.23086e-08	4.38231e-08	4.28134e-08	4.43279e-08	4.28134e-08	4.58424e-08	4.38231e-08	4.58424e-08	4.48328e-08	4.48328e-08	4.63473e-08	4.48328e-08	4.58424e-08	4.53376e-08	4.38231e-08	4.48328e-08	4.48328e-08	4.38231e-08	4.23086e-08	4.28134e-08	4.63473e-08	4.48328e-08	4.58424e-08	4.63473e-08	4.7357e-08	4.93763e-08	4.7357e-08	4.53376e-08	4.58424e-08	4.78618e-08	4.28134e-08	4.63473e-08	4.58424e-08	4.38231e-08	4.48328e-08	4.33182e-08	4.7357e-08	4.48328e-08	4.93763e-08	4.53376e-08	4.58424e-08	4.68521e-08
0.735798	2.36295e-08	3.27166e-08	3.57456e-08	3.67553e-08	3.87747e-08	3.87747e-08	3.87747e-08	3.92795e-08	4.02892e-08	3.97844e-08	3.87747e-08	3.87747e-08	3.82698e-08	4.0794e-08	4.0794e-08	4.12989e-08	3.87747e-08	4.12989e-08	3.97844e-08	4.02892e-08	4.12989e-08	3.82698e-08	4.18037e-08	4.23086e-08	4.0794e-08	3.87747e-08	4.23086e-08	4.02892e-08	4.18037e-08	3.92795e-08	4.0794e-08	3.97844e-08	4.28134e-08	4.0794e-08	3.87747e-08	4.18037e-08	4.18037e-08	4.12989e-08	4.58424e-08	4.12989e-08	4.02892e-08	4.02892e-08	4.18037e-08	4.12989e-08	4.18037e-08	4.12989e-08	4.23086e-08	4.02892e-08	4.02892e-08
0.741283	2.31247e-08	3.06973e-08	3.12021e-08	3.22118e-08	3.37263e-08	3.37263e-08	3.17069e-08	3.4736e-08	3.67553e-08	3.52408e-08	3.67553e-08	3.87747e-08	3.67553e-08	3.42311e-08	3.7765e-08	3.62505e-08	3.7765e-08	3.52408e-08	3.72602e-08	3.42311e-08	3.7765e-08	3.87747e-08	3.7765e-08	3.72602e-08	3.62505e-08	3.67553e-08	3.7765e-08	3.87747e-08	3.7765e-08	3.72602e-08	3.67553e-08	3.82698e-08	3.72602e-08	3.92795e-08	3.87747e-08	3.62505e-08	3.87747e-08	3.87747e-08	3.72602e-08	3.72602e-08	3.57456e-08	3.72602e-08	3.67553e-08	3.57456e-08	3.67553e-08	3.92795e-08	3.82698e-08	3.57456e-08	3.92795e-08
0.74677	2.26198e-08	2.71634e-08	2.76682e-08	2.56489e-08	3.01924e-08	3.12021e-08	3.06973e-08	3.52408e-08	3.27166e-08	3.32215e-08	3.12021e-08	3.62505e-08	3.42311e-08	3.37263e-08	3.22118e-08	3.42311e-08	3.32215e-08	3.42311e-08	3.32215e-08	3.4736e-08	3.42311e-08	3.32215e-08	3.37263e-08	3.57456e-08	3.42311e-08	3.32215e-08	3.42311e-08	3.27166e-08	3.4736e-08	3.52408e-08	3.52408e-08	3.4736e-08	3.52408e-08	3.52408e-08	3.67553e-08	3.37263e-08	3.32215e-08	3.62505e-08	3.32215e-08	3.37263e-08	3.42311e-08	3.22118e-08	3.52408e-08	3.52408e-08	3.32215e-08	3.42311e-08	3.22118e-08	3.4736e-08	3.27166e-08
0.75224	2.06005e-08	2.36295e-08	2.66586e-08	2.5144e-08	2.76682e-08	2.91827e-08	2.81731e-08	2.81731e-08	3.06973e-08	3.01924e-08	2.76682e-08	2.91827e-08	3.12021e-08	2.96876e-08	3.01924e-08	2.96876e-08	3.27166e-08	3.22118e-08	2.91827e-08	3.12021e-08	2.96876e-08	3.01924e-08	3.06973e-08	3.17069e-08	2.86779e-08	3.12021e-08	3.27166e-08	3.17069e-08	3.01924e-08	3.01924e-08	3.06973e-08	3.12021e-08	3.17069e-08	2.71634e-08	3.42311e-08	3.01924e-08	3.22118e-08	3.12021e-08	3.06973e-08	3.12021e-08	2.96876e-08	3.27166e-08	3.01924e-08	2.81731e-08	3.27166e-08	3.01924e-08	3.17069e-08	3.22118e-08	3.27166e-08
0.757718	1.80763e-08	2.26198e-08	2.2115e-08	2.46392e-08	2.46392e-08	2.61537e-08	2.66586e-08	2.81731e-08	2.76682e-08	2.91827e-08	2.81731e-08	2.71634e-08	2.66586e-08	2.61537e-08	2.81731e-08	2.76682e-08	2.81731e-08	2.76682e-08	2.81731e-08	2.86779e-08	2.91827e-08	2.56489e-08	2.66586e-08	2.76682e-08	2.61537e-08	2.56489e-08	3.12021e-08	2.71634e-08	2.56489e-08	2.71634e-08	2.86779e-08	2.86779e-08	2.96876e-08	2.66586e-08	2.96876e-08	2.96876e-08	2.86779e-08	3.01924e-08	2.76682e-08	2.46392e-08	2.76682e-08	2.81731e-08	2.91827e-08	2.76682e-08	2.71634e-08	2.76682e-08	2.86779e-08	2.96876e-08	2.91827e-08
0.763186	1.50472e-08	2.00956e-08	2.11053e-08	2.11053e-08	2.31247e-08	2.36295e-08	2.36295e-08	2.26198e-08	2.36295e-08	2.56489e-08	2.41344e-08	2.31247e-08	2.36295e-08	2.41344e-08	2.41344e-08	2.46392e-08	2.61537e-08	2.61537e-08	2.46392e-08	2.46392e-08	2.91827e-08	2.61537e-08	2.36295e-08	2.61537e-08	2.71634e-08	2.41344e-08	2.66586e-08	2.61537e-08	2.76682e-08	2.86779e-08	2.46392e-08	2.56489e-08	2.76682e-08	2.5144e-08	2.66586e-08	2.5144e-08	2.56489e-08	2.46392e-08	2.76682e-08	2.36295e-08	2.5144e-08	2.46392e-08	2.46392e-08	2.56489e-08	2.61537e-08	2.56489e-08	2.56489e-08	2.56489e-08	2.61537e-08
0.768673	1.35327e-08	1.75714e-08	2.00956e-08	2.2115e-08	2.16102e-08	2.41344e-08	2.31247e-08	2.31247e-08	2.31247e-08	2.36295e-08	2.26198e-08	2.31247e-08	2.2115e-08	2.11053e-08	2.36295e-08	2.26198e-08	2.36295e-08	2.2115e-08	2.26198e-08	2.31247e-08	2.46392e-08	2.31247e-08	2.31247e-08	2.31247e-08	2.41344e-08	2.36295e-08	2.46392e-08	2.31247e-08	2.31247e-08	2.41344e-08	2.41344e-08	2.41344e-08	2.5144e-08	2.56489e-08	2.61537e-08	2.41344e-08	2.2115e-08	2.2115e-08	2.46392e-08	2.61537e-08	2.36295e-08	2.61537e-08	2.26198e-08	2.41344e-08	2.36295e-08	2.26198e-08	2.06005e-08	2.36295e-08	2.5144e-08
0.774158	1.05037e-08	2.00956e-08	1.75714e-08	1.85811e-08	1.9086e-08	1.9086e-08	1.9086e-08	2.06005e-08	2.00956e-08	2.16102e-08	2.46392e-08	1.9086e-08	2.36295e-08	1.95908e-08	2.06005e-08	2.2115e-08	2.2115e-08	1.9086e-08	1.95908e-08	2.2115e-08	2.06005e-08	2.16102e-08	2.00956e-08	2.16102e-08	2.11053e-08	2.16102e-08	2.31247e-08	1.85811e-08	2.11053e-08	1.95908e-08	2.16102e-08	2.11053e-08	2.11053e-08	1.85811e-08	2.2115e-08	2.11053e-08	2.31247e-08	2.11053e-08	2.2115e-08	2.11053e-08	2.11053e-08	2.16102e-08	2.06005e-08	2.31247e-08	2.11053e-08	2.16102e-08	2.06005e-08	2.31247e-08	2.00956e-08
0.779651	1.05037e-08	1.55521e-08	1.70666e-08	1.9086e-08	1.65618e-08	1.60569e-08	1.75714e-08	2.06005e-08	1.60569e-08	1.9086e-08	1.85811e-08	1.9086e-08	2.06005e-08	2.16102e-08	1.95908e-08	1.80763e-08	2.11053e-08	1.95908e-08	2.00956e-08	1.85811e-08	1.80763e-08	2.11053e-08	1.70666e-08	1.85811e-08	1.55521e-08	1.9086e-08	1.55521e-08	1.80763e-08	1.75714e-08	1.55521e-08	1.75714e-08	1.85811e-08	1.80763e-08	1.85811e-08	2.06005e-08	1.95908e-08	2.16102e-08	1.9086e-08	1.95908e-08	1.85811e-08	1.80763e-08	1.75714e-08	1.95908e-08	1.9086e-08	1.75714e-08	2.16102e-08	1.9086e-08	1.80763e-08	1.65618e-08
0.785137	8.98918e-09	1.35327e-08	1.40376e-08	1.65618e-08	1.65618e-08	1.70666e-08	1.55521e-08	1.70666e-08	1.85811e-08	1.55521e-08	1.40376e-08	1.70666e-08	1.70666e-08	1.65618e-08	1.80763e-08	1.55521e-08	1.70666e-08	1.80763e-08	1.55521e-08	1.70666e-08	1.80763e-08	1.80763e-08	1.75714e-08	1.85811e-08	1.75714e-08	1.75714e-08	1.75714e-08	1.75714e-08	1.50472e-08	1.65618e-08	1.95908e-08	1.65618e-08	1.80763e-08	1.70666e-08	1.95908e-08	1.80763e-08	1.50472e-08	1.95908e-08	1.80763e-08	1.80763e-08	1.70666e-08	1.50472e-08	1.65618e-08	1.70666e-08	1.55521e-08	1.95908e-08	1.65618e-08	1.95908e-08	1.70666e-08
0.79063	1.05037e-08	1.05037e-08	1.40376e-08	1.40376e-08	1.45424e-08	1.30279e-08	1.50472e-08	1.55521e-08	1.45424e-08	1.40376e-08	1.40376e-08	1.9086e-08	1.50472e-08	1.80763e-08	1.55521e-08	1.70666e-08	1.30279e-08	1.55521e-08	1.60569e-08	1.60569e-08	1.55521e-08	1.65618e-08	1.50472e-08	1.45424e-08	1.60569e-08	1.70666e-08	1.70666e-08	1.55521e-08	1.50472e-08	1.65618e-08	1.9086e-08	1.40376e-08	1.65618e-08	1.80763e-08	1.50472e-08	1.60569e-08	1.45424e-08	1.60569e-08	1.70666e-08	1.70666e-08	1.25231e-08	1.60569e-08	1.55521e-08	1.60569e-08	1.80763e-08	1.60569e-08	1.65618e-08	1.85811e-08	1.85811e-08
0.796121	7.9795e-09	1.25231e-08	1.45424e-08	1.30279e-08	1.25231e-08	1.20182e-08	1.25231e-08	1.35327e-08	1.65618e-08	1.35327e-08	1.30279e-08	1.50472e-08	1.30279e-08	1.45424e-08	1.55521e-08	1.40376e-08	1.40376e-08	1.55521e-08	1.45424e-08	1.25231e-08	1.50472e-08	1.30279e-08	1.30279e-08	1.50472e-08	1.55521e-08	1.25231e-08	1.40376e-08	1.75714e-08	1.55521e-08	1.50472e-08	1.30279e-08	1.65618e-08	1.65618e-08	1.60569e-08	1.60569e-08	1.50472e-08	1.70666e-08	1.45424e-08	1.45424e-08	1.30279e-08	1.40376e-08	1.35327e-08	1.70666e-08	1.55521e-08	1.45424e-08	1.40376e-08	1.25231e-08	1.50472e-08	1.70666e-08
0.801601	6.46498e-09	8.98918e-09	1.10085e-08	9.99885e-09	1.30279e-08	1.25231e-08	1.15134e-08	9.49401e-09	1.40376e-08	1.15134e-08	1.25231e-08	1.50472e-08	1.30279e-08	9.99885e-09	1.30279e-08	1.30279e-08	1.30279e-08	1.20182e-08	1.25231e-08	1.20182e-08	1.30279e-08	1.40376e-08	1.40376e-08	1.15134e-08	1.25231e-08	1.40376e-08	1.25231e-08	1.55521e-08	1.20182e-08	1.20182e-08	1.25231e-08	1.25231e-08	1.30279e-08	1.40376e-08	1.40376e-08	1.25231e-08	1.35327e-08	1.30279e-08	1.40376e-08	1.30279e-08	1.25231e-08	1.50472e-08	1.30279e-08	1.40376e-08	1.35327e-08	1.40376e-08	1.35327e-08	1.40376e-08	1.20182e-08
0.807081	6.96982e-09	1.05037e-08	1.20182e-08	9.49401e-09	1.10085e-08	1.25231e-08	1.35327e-08	8.98918e-09	1.30279e-08	1.30279e-08	1.05037e-08	1.05037e-08	9.49401e-09	1.35327e-08	1.20182e-08	1.30279e-08	1.25231e-08	1.45424e-08	1.40376e-08	1.20182e-08	1.20182e-08	1.20182e-08	1.35327e-08	1.25231e-08	1.35327e-08	1.35327e-08	1.20182e-08	1.35327e-08	1.10085e-08	1.20182e-08	1.30279e-08	1.45424e-08	9.49401e-09	1.35327e-08	1.05037e-08	1.30279e-08	1.10085e-08	1.30279e-08	1.05037e-08	1.10085e-08	1.05037e-08	1.20182e-08	1.05037e-08	1.10085e-08	1.25231e-08	1.30279e-08	1.15134e-08	1.10085e-08	1.25231e-08
0.812577	6.96982e-09	7.47466e-09	1.05037e-08	8.98918e-09	8.98918e-09	7.9795e-09	9.99885e-09	9.49401e-09	1.20182e-08	1.15134e-08	9.99885e-09	9.99885e-09	9.49401e-09	9.49401e-09	1.25231e-08	1.30279e-08	9.99885e-09	1.15134e-08	1.35327e-08	1.15134e-08	9.99885e-09	1.30279e-08	9.99885e-09	1.10085e-08	1.20182e-08	1.30279e-08	1.20182e-08	1.05037e-08	1.15134e-08	1.15134e-08	8.98918e-09	8.98918e-09	1.30279e-08	1.10085e-08	1.15134e-08	1.20182e-08	1.20182e-08	1.20182e-08	1.30279e-08	9.99885e-09	1.20182e-08	1.15134e-08	8.98918e-09	7.9795e-09	1.15134e-08	1.10085e-08	9.99885e-09	1.35327e-08	1.10085e-08
0.818069	5.4553e-09	7.9795e-09	6.96982e-09	8.98918e-09	8.98918e-09	1.10085e-08	8.48434e-09	9.49401e-09	1.15134e-08	9.99885e-09	1.10085e-08	8.48434e-09	1.05037e-08	9.49401e-09	1.10085e-08	9.49401e-09	1.20182e-08	9.49401e-09	1.05037e-08	8.98918e-09	9.99885e-09	6.96982e-09	1.20182e-08	9.99885e-09	1.10085e-08	9.99885e-09	9.49401e-09	1.10085e-08	9.99885e-09	8.98918e-09	9.99885e-09	1.15134e-08	8.48434e-09	1.05037e-08	7.47466e-09	1.05037e-08	1.05037e-08	1.05037e-08	1.30279e-08	8.98918e-09	1.20182e-08	9.49401e-09	1.05037e-08	9.99885e-09	1.05037e-08	9.49401e-09	9.99885e-09	8.48434e-09	7.9795e-09
0.823565	3.94078e-09	6.96982e-09	6.96982e-09	8.48434e-09	7.9795e-09	6.46498e-09	1.05037e-08	8.48434e-09	8.98918e-09	9.99885e-09	9.49401e-09	8.98918e-09	7.9795e-09	9.49401e-09	1.05037e-08	9.99885e-09	8.48434e-09	1.05037e-08	7.47466e-09	9.49401e-09	8.48434e-09	8.98918e-09	8.48434e-09	1.05037e-08	8.98918e-09	8.48434e-09	7.47466e-09	8.48434e-09	7.9795e-09	8.98918e-09	9.99885e-09	9.99885e-09	8.98918e-09	9.49401e-09	9.49401e-09	1.10085e-08	8.48434e-09	9.99885e-09	7.9795e-09	7.47466e-09	7.9795e-09	7.9795e-09	9.49401e-09	9.99885e-09	9.99885e-09	8.48434e-09	9.99885e-09	8.48434e-09	7.9795e-09
0.829059	4.95046e-09	4.95046e-09	7.9795e-09	6.46498e-09	7.9795e-09	9.49401e-09	8.48434e-09	6.96982e-09	6.96982e-09	6.96982e-09	8.98918e-09	7.47466e-09	8.98918e-09	6.46498e-09	7.47466e-09	8.48434e-09	6.46498e-09	9.49401e-09	9.49401e-09	8.48434e-09	9.99885e-09	7.47466e-09	8.98918e-09	8.98918e-09	8.48434e-09	7.9795e-09	6.96982e-09	8.48434e-09	8.48434e-09	7.47466e-09	1.10085e-08	5.4553e-09	6.46498e-09	7.9795e-09	8.98918e-09	7.47466e-09	7.47466e-09	5.96014e-09	7.47466e-09	7.47466e-09	8.98918e-09	8.48434e-09	8.48434e-09	8.98918e-09	8.48434e-09	7.9795e-09	7.9795e-09	1.25231e-08	6.46498e-09
0.834549	1.92143e-09	5.4553e-09	6.46498e-09	7.47466e-09	5.96014e-09	6.46498e-09	7.9795e-09	5.96014e-09	8.98918e-09	7.9795e-09	4.95046e-09	8.48434e-09	6.96982e-09	6.46498e-09	5.4553e-09	6.46498e-09	6.96982e-09	7.47466e-09	8.48434e-09	8.48434e-09	5.4553e-09	9.49401e-09	5.96014e-09	9.49401e-09	7.47466e-09	6.46498e-09	6.96982e-09	8.98918e-09	6.46498e-09	8.48434e-09	9.49401e-09	6.96982e-09	9.49401e-09	7.47466e-09	7.9795e-09	7.47466e-09	6.46498e-09	7.47466e-09	5.96014e-09	6.96982e-09	6.96982e-09	6.46498e-09	6.96982e-09	7.9795e-09	8.48434e-09	6.96982e-09	8.48434e-09	7.9795e-09	6.96982e-09
0.840044	3.43594e-09	6.46498e-09	4.95046e-09	5.4553e-09	6.46498e-09	6.46498e-09	5.4553e-09	7.47466e-09	6.46498e-09	50 pul	5.4553e-09	5.4553e-09	7.9795e-09	7.47466e-09	6.46498e-09	6.46498e-09	7.47466e-09	5.4553e-09	5.96014e-09	8.48434e-09	5.4553e-09	5.4553e-09	7.9795e-09	6.46498e-09	6.46498e-09	6.46498e-09	7.9795e-09	5.4553e-09	6.96982e-09	5.96014e-09	6.96982e-09	5.4553e-09	4.95046e-09	6.96982e-09	7.9795e-09	6.46498e-09	4.95046e-09	6.46498e-09	4.95046e-09	6.96982e-09	4.95046e-09	6.96982e-09	5.96014e-09	5.96014e-09	6.96982e-09	6.96982e-09	7.9795e-09	6.46498e-09	6.46498e-09
0.845536	2.93111e-09	4.44562e-09	5.4553e-09	5.96014e-09	5.96014e-09	5.4553e-09	6.46498e-09	4.95046e-09	5.96014e-09	6.46498e-09	6.46498e-09	7.47466e-09	6.46498e-09	7.47466e-09	8.48434e-09	6.46498e-09	6.46498e-09	6.46498e-09	2.93111e-09	9.99885e-09	6.46498e-09	6.46498e-09	4.95046e-09	3.94078e-09	6.46498e-09	5.96014e-09	5.96014e-09	5.4553e-09	6.46498e-09	6.96982e-09	4.95046e-09	5.4553e-09	6.46498e-09	6.96982e-09	5.96014e-09	6.46498e-09	7.9795e-09	4.44562e-09	5.4553e-09	6.96982e-09	7.9795e-09	5.96014e-09	5.96014e-09	4.44562e-09	6.96982e-09	4.95046e-09	5.96014e-09	5.96014e-09	5.96014e-09
0.851018	1.92143e-09	6.96982e-09	4.95046e-09	5.4553e-09	5.4553e-09	4.44562e-09	4.44562e-09	3.43594e-09	5.96014e-09	6.46498e-09	5.4553e-09	4.95046e-09	8.98918e-09	4.95046e-09	6.96982e-09	3.94078e-09	7.9795e-09	6.96982e-09	4.44562e-09	7.47466e-09	4.44562e-09	6.46498e-09	6.96982e-09	5.4553e-09	4.95046e-09	6.46498e-09	5.96014e-09	5.4553e-09	5.4553e-09	5.96014e-09	4.95046e-09	5.96014e-09	7.47466e-09	4.95046e-09	6.46498e-09	4.44562e-09	3.94078e-09	5.4553e-09	6.46498e-09	5.96014e-09	6.96982e-09	6.46498e-09	4.44562e-09	5.4553e-09	5.96014e-09	3.43594e-09	5.4553e-09	4.95046e-09	4.95046e-09
0.856516	5.4553e-09	2.93111e-09	4.95046e-09	4.44562e-09	2.42627e-09	3.94078e-09	3.94078e-09	3.43594e-09	6.46498e-09	4.95046e-09	4.44562e-09	4.44562e-09	3.94078e-09	5.96014e-09	6.46498e-09	4.95046e-09	7.47466e-09	4.44562e-09	6.46498e-09	5.4553e-09	4.95046e-09	5.96014e-09	7.9795e-09	2.93111e-09	6.96982e-09	6.46498e-09	3.94078e-09	5.4553e-09	6.46498e-09	6.46498e-09	4.95046e-09	3.94078e-09	5.96014e-09	7.9795e-09	5.4553e-09	5.96014e-09	4.95046e-09	5.4553e-09	5.4553e-09	3.94078e-09	3.94078e-09	4.95046e-09	3.43594e-09	3.94078e-09	1.92143e-09	4.44562e-09	4.95046e-09	3.43594e-09	5.4553e-09
0.862007	1.41659e-09	3.94078e-09	5.96014e-09	3.94078e-09	3.43594e-09	3.94078e-09	4.44562e-09	2.42627e-09	3.94078e-09	4.44562e-09	4.95046e-09	4.95046e-09	5.4553e-09	5.4553e-09	3.43594e-09	3.94078e-09	7.47466e-09	4.06908e-10	5.4553e-09	4.95046e-09	2.42627e-09	4.44562e-09	4.95046e-09	3.94078e-09	2.93111e-09	1.92143e-09	3.94078e-09	5.96014e-09	7.47466e-09	5.4553e-09	5.4553e-09	3.94078e-09	1.41659e-09	5.96014e-09	6.46498e-09	5.4553e-09	4.95046e-09	3.43594e-09	4.44562e-09	1.92143e-09	4.95046e-09	4.44562e-09	4.44562e-09	4.95046e-09	4.44562e-09	4.44562e-09	4.95046e-09	4.95046e-09	3.94078e-09
0.867505	1.41659e-09	2.93111e-09	3.94078e-09	3.94078e-09	2.42627e-09	2.42627e-09	4.95046e-09	2.42627e-09	4.95046e-09	3.94078e-09	6.46498e-09	4.95046e-09	3.94078e-09	2.42627e-09	4.44562e-09	3.43594e-09	3.43594e-09	3.94078e-09	4.95046e-09	2.93111e-09	2.93111e-09	5.96014e-09	4.44562e-09	3.43594e-09	4.95046e-09	4.44562e-09	2.93111e-09	3.43594e-09	4.95046e-09	4.95046e-09	4.95046e-09	-9.79306e-11	5.96014e-09	5.96014e-09	3.94078e-09	4.95046e-09	3.94078e-09	3.43594e-09	1.92143e-09	3.94078e-09	5.4553e-09	4.44562e-09	3.94078e-09	2.93111e-09	5.4553e-09	4.44562e-09	5.4553e-09	5.4553e-09	4.95046e-09
0.873009	1.41659e-09	1.92143e-09	1.92143e-09	3.43594e-09	3.43594e-09	1.92143e-09	5.4553e-09	1.41659e-09	9.11747e-10	3.43594e-09	4.95046e-09	3.43594e-09	5.96014e-09	2.42627e-09	2.93111e-09	4.44562e-09	3.94078e-09	2.42627e-09	5.4553e-09	3.94078e-09	3.43594e-09	4.44562e-09	3.94078e-09	4.44562e-09	2.93111e-09	2.42627e-09	3.43594e-09	3.94078e-09	3.94078e-09	4.95046e-09	4.44562e-09	2.93111e-09	2.42627e-09	3.43594e-09	3.94078e-09	3.94078e-09	4.95046e-09	6.96982e-09	4.44562e-09	4.95046e-09	4.44562e-09	3.94078e-09	3.43594e-09	1.92143e-09	4.44562e-09	2.93111e-09	3.43594e-09	5.4553e-09	5.4553e-09
0.878509	4.06908e-10	3.43594e-09	2.93111e-09	3.43594e-09	4.95046e-09	2.93111e-09	2.42627e-09	4.95046e-09	1.92143e-09	1.92143e-09	2.93111e-09	4.95046e-09	4.44562e-09	2.42627e-09	3.43594e-09	3.94078e-09	5.96014e-09	3.94078e-09	4.06908e-10	4.44562e-09	3.43594e-09	5.4553e-09	4.95046e-09	3.43594e-09	2.93111e-09	3.43594e-09	3.94078e-09	1.41659e-09	2.42627e-09	3.94078e-09	3.94078e-09	4.44562e-09	5.96014e-09	4.44562e-09	2.93111e-09	4.44562e-09	2.93111e-09	3.43594e-09	2.42627e-09	2.93111e-09	4.44562e-09	4.95046e-09	3.94078e-09	2.93111e-09	3.94078e-09	4.44562e-09	2.42627e-09	6.46498e-09	5.4553e-09
0.884006	9.11747e-10	2.42627e-09	4.06908e-10	1.41659e-09	1.41659e-09	1.92143e-09	1.92143e-09	2.93111e-09	1.92143e-09	2.42627e-09	2.42627e-09	5.4553e-09	3.43594e-09	1.41659e-09	3.94078e-09	3.43594e-09	2.42627e-09	1.92143e-09	4.44562e-09	5.4553e-09	1.92143e-09	2.42627e-09	4.44562e-09	1.92143e-09	3.43594e-09	3.43594e-09	2.93111e-09	2.42627e-09	3.43594e-09	4.44562e-09	2.93111e-09	1.92143e-09	4.44562e-09	2.93111e-09	3.94078e-09	4.95046e-09	3.43594e-09	1.92143e-09	1.92143e-09	9.11747e-10	2.93111e-09	3.94078e-09	5.4553e-09	2.93111e-09	2.93111e-09	3.94078e-09	3.94078e-09	4.44562e-09	3.43594e-09
0.889498	-9.79306e-11	2.42627e-09	1.92143e-09	2.93111e-09	1.92143e-09	1.92143e-09	2.93111e-09	1.41659e-09	2.42627e-09	3.43594e-09	2.42627e-09	1.92143e-09	3.43594e-09	3.43594e-09	4.95046e-09	3.43594e-09	9.11747e-10	2.42627e-09	2.42627e-09	3.43594e-09	5.96014e-09	4.44562e-09	4.44562e-09	1.92143e-09	4.06908e-10	1.92143e-09	9.11747e-10	2.42627e-09	3.94078e-09	4.44562e-09	3.94078e-09	3.94078e-09	2.42627e-09	1.92143e-09	2.93111e-09	4.44562e-09	3.43594e-09	3.94078e-09	9.11747e-10	1.41659e-09	4.95046e-09	3.43594e-09	3.94078e-09	2.93111e-09	2.93111e-09	3.94078e-09	3.43594e-09	2.42627e-09	2.42627e-09
0.894985	9.11747e-10	2.93111e-09	2.42627e-09	9.11747e-10	2.93111e-09	1.41659e-09	3.94078e-09	1.92143e-09	4.06908e-10	2.42627e-09	9.11747e-10	1.92143e-09	2.93111e-09	-1.10761e-09	1.92143e-09	3.94078e-09	2.42627e-09	3.43594e-09	3.94078e-09	3.43594e-09	4.44562e-09	2.42627e-09	3.43594e-09	-6.02769e-10	2.93111e-09	3.43594e-09	3.43594e-09	2.93111e-09	2.93111e-09	3.94078e-09	2.93111e-09	2.42627e-09	3.43594e-09	3.43594e-09	2.93111e-09	2.93111e-09	9.11747e-10	2.93111e-09	3.94078e-09	2.93111e-09	2.93111e-09	3.43594e-09	2.93111e-09	1.41659e-09	2.93111e-09	2.93111e-09	2.42627e-09	4.44562e-09	3.43594e-09
0.90047	-9.79306e-11	1.92143e-09	9.11747e-10	3.43594e-09	2.42627e-09	9.11747e-10	2.42627e-09	2.93111e-09	9.11747e-10	1.41659e-09	1.92143e-09	2.42627e-09	2.42627e-09	-6.02769e-10	3.94078e-09	1.92143e-09	2.42627e-09	9.11747e-10	1.92143e-09	3.43594e-09	9.11747e-10	4.44562e-09	3.43594e-09	2.42627e-09	1.41659e-09	1.92143e-09	1.92143e-09	1.41659e-09	3.94078e-09	1.41659e-09	1.41659e-09	1.41659e-09	4.44562e-09	1.92143e-09	2.93111e-09	2.93111e-09	2.42627e-09	-6.02769e-10	4.06908e-10	2.42627e-09	1.92143e-09	2.42627e-09	-9.79306e-11	2.93111e-09	1.41659e-09	3.43594e-09	1.92143e-09	9.11747e-10	9.11747e-10
0.905968	-6.02769e-10	2.42627e-09	2.93111e-09	2.42627e-09	4.06908e-10	3.43594e-09	3.43594e-09	1.41659e-09	4.06908e-10	1.41659e-09	1.92143e-09	-9.79306e-11	4.44562e-09	4.06908e-10	9.11747e-10	3.94078e-09	2.42627e-09	2.93111e-09	1.41659e-09	-9.79306e-11	2.93111e-09	3.94078e-09	2.93111e-09	4.06908e-10	1.92143e-09	5.4553e-09	1.92143e-09	1.92143e-09	9.11747e-10	3.43594e-09	5.96014e-09	1.92143e-09	2.93111e-09	2.93111e-09	3.43594e-09	1.41659e-09	1.41659e-09	-9.79306e-11	2.93111e-09	4.44562e-09	2.42627e-09	1.92143e-09	2.42627e-09	3.94078e-09	-9.79306e-11	1.41659e-09	2.93111e-09	1.92143e-09	3.43594e-09
0.911446	-1.10761e-09	-6.02769e-10	1.92143e-09	2.93111e-09	1.92143e-09	1.92143e-09	2.42627e-09	3.43594e-09	1.92143e-09	9.11747e-10	1.92143e-09	9.11747e-10	4.44562e-09	-6.02769e-10	2.42627e-09	9.11747e-10	2.93111e-09	3.43594e-09	4.06908e-10	9.11747e-10	1.41659e-09	1.41659e-09	3.43594e-09	9.11747e-10	-6.02769e-10	1.41659e-09	3.43594e-09	2.42627e-09	2.42627e-09	9.11747e-10	4.95046e-09	1.41659e-09	2.42627e-09	2.42627e-09	-9.79306e-11	3.43594e-09	2.42627e-09	2.42627e-09	3.43594e-09	2.42627e-09	-2.11729e-09	1.41659e-09	1.41659e-09	2.42627e-09	4.06908e-10	2.42627e-09	2.93111e-09	1.41659e-09	1.92143e-09
0.916949	1.92143e-09	4.06908e-10	2.42627e-09	2.93111e-09	1.41659e-09	9.11747e-10	2.42627e-09	2.42627e-09	1.92143e-09	9.11747e-10	4.06908e-10	9.11747e-10	2.42627e-09	9.11747e-10	4.06908e-10	1.92143e-09	1.41659e-09	2.93111e-09	2.93111e-09	9.11747e-10	1.92143e-09	1.41659e-09	1.41659e-09	1.92143e-09	1.92143e-09	1.92143e-09	2.42627e-09	1.41659e-09	2.93111e-09	9.11747e-10	-6.02769e-10	9.11747e-10	9.11747e-10	1.41659e-09	-6.02769e-10	1.92143e-09	3.94078e-09	4.06908e-10	3.43594e-09	3.94078e-09	4.06908e-10	-9.79306e-11	4.06908e-10	-6.02769e-10	4.06908e-10	4.06908e-10	1.41659e-09	-9.79306e-11	2.42627e-09
0.922449	-9.79306e-11	9.11747e-10	4.06908e-10	9.11747e-10	4.06908e-10	-9.79306e-11	2.42627e-09	3.94078e-09	2.42627e-09	-6.02769e-10	2.93111e-09	2.42627e-09	1.41659e-09	4.06908e-10	-9.79306e-11	9.11747e-10	-9.79306e-11	3.43594e-09	3.43594e-09	-9.79306e-11	3.43594e-09	1.41659e-09	2.42627e-09	9.11747e-10	4.06908e-10	1.92143e-09	1.92143e-09	9.11747e-10	4.06908e-10	2.42627e-09	1.41659e-09	1.41659e-09	4.06908e-10	1.92143e-09	3.43594e-09	1.92143e-09	-6.02769e-10	9.11747e-10	2.42627e-09	2.93111e-09	2.42627e-09	2.42627e-09	2.42627e-09	1.41659e-09	4.06908e-10	1.41659e-09	-9.79306e-11	-9.79306e-11	2.42627e-09
0.927941	4.06908e-10	4.06908e-10	9.11747e-10	4.06908e-10	4.06908e-10	-6.02769e-10	-6.02769e-10	2.42627e-09	-1.10761e-09	1.92143e-09	1.41659e-09	2.93111e-09	9.11747e-10	9.11747e-10	1.41659e-09	-9.79306e-11	-1.10761e-09	3.94078e-09	9.11747e-10	1.41659e-09	2.42627e-09	1.41659e-09	1.41659e-09	2.93111e-09	-1.10761e-09	2.42627e-09	1.92143e-09	1.41659e-09	-9.79306e-11	5.4553e-09	1.41659e-09	-9.79306e-11	9.11747e-10	1.41659e-09	-9.79306e-11	-9.79306e-11	9.11747e-10	1.41659e-09	4.06908e-10	1.92143e-09	2.42627e-09	4.06908e-10	2.93111e-09	-9.79306e-11	1.41659e-09	4.06908e-10	-9.79306e-11	1.92143e-09	1.92143e-09
0.933437	-9.79306e-11	-9.79306e-11	1.41659e-09	1.92143e-09	4.06908e-10	1.92143e-09	2.42627e-09	2.93111e-09	9.11747e-10	1.41659e-09	1.92143e-09	4.06908e-10	2.93111e-09	-2.11729e-09	-6.02769e-10	4.06908e-10	4.06908e-10	2.93111e-09	1.92143e-09	3.43594e-09	9.11747e-10	4.06908e-10	1.41659e-09	-9.79306e-11	9.11747e-10	3.43594e-09	2.42627e-09	2.42627e-09	2.42627e-09	1.41659e-09	-9.79306e-11	1.92143e-09	9.11747e-10	3.43594e-09	2.93111e-09	2.42627e-09	1.92143e-09	4.06908e-10	1.41659e-09	9.11747e-10	2.42627e-09	-9.79306e-11	4.44562e-09	-9.79306e-11	1.92143e-09	-6.02769e-10	-9.79306e-11	1.41659e-09	2.42627e-09
0.940023	1.41659e-09	-9.79306e-11	2.42627e-09	9.11747e-10	1.92143e-09	-1.10761e-09	2.42627e-09	-9.79306e-11	1.41659e-09	9.11747e-10	4.06908e-10	9.11747e-10	4.06908e-10	1.41659e-09	9.11747e-10	4.06908e-10	9.11747e-10	9.11747e-10	1.92143e-09	1.41659e-09	9.11747e-10	1.41659e-09	4.06908e-10	4.06908e-10	4.06908e-10	1.41659e-09	2.42627e-09	4.44562e-09	-9.79306e-11	4.06908e-10	4.06908e-10	-1.10761e-09	9.11747e-10	1.41659e-09	9.11747e-10	4.06908e-10	1.92143e-09	9.11747e-10	-9.79306e-11	4.06908e-10	2.93111e-09	2.93111e-09	1.41659e-09	2.42627e-09	3.43594e-09	1.41659e-09	1.41659e-09	4.44562e-09	1.41659e-09
0.945506	1.92143e-09	-2.11729e-09	-9.79306e-11	-2.62213e-09	9.11747e-10	1.41659e-09	9.11747e-10	1.41659e-09	1.41659e-09	-6.02769e-10	-9.79306e-11	2.42627e-09	-3.12697e-09	4.06908e-10	2.93111e-09	4.06908e-10	9.11747e-10	1.41659e-09	1.41659e-09	2.93111e-09	-1.10761e-09	1.41659e-09	2.42627e-09	2.42627e-09	9.11747e-10	1.92143e-09	4.06908e-10	4.06908e-10	-1.10761e-09	-9.79306e-11	4.06908e-10	-9.79306e-11	9.11747e-10	1.92143e-09	2.93111e-09	1.41659e-09	-9.79306e-11	9.11747e-10	-1.10761e-09	3.43594e-09	1.41659e-09	1.41659e-09	9.11747e-10	2.42627e-09	4.06908e-10	-9.79306e-11	9.11747e-10	4.06908e-10	9.11747e-10
0.951003	-9.79306e-11	4.06908e-10	-9.79306e-11	4.06908e-10	-9.79306e-11	1.41659e-09	-6.02769e-10	1.41659e-09	-9.79306e-11	4.06908e-10	9.11747e-10	9.11747e-10	9.11747e-10	1.41659e-09	4.06908e-10	9.11747e-10	9.11747e-10	-1.10761e-09	9.11747e-10	4.06908e-10	2.42627e-09	9.11747e-10	2.93111e-09	-6.02769e-10	2.42627e-09	-1.61245e-09	2.93111e-09	-6.02769e-10	-1.10761e-09	1.92143e-09	-9.79306e-11	4.06908e-10	2.93111e-09	4.06908e-10	9.11747e-10	1.41659e-09	2.42627e-09	1.41659e-09	4.06908e-10	-9.79306e-11	1.92143e-09	4.06908e-10	9.11747e-10	-9.79306e-11	-1.10761e-09	-1.61245e-09	9.11747e-10	1.92143e-09	2.42627e-09
0.956491	-6.02769e-10	4.06908e-10	4.06908e-10	9.11747e-10	-1.61245e-09	1.92143e-09	-6.02769e-10	4.06908e-10	1.41659e-09	-9.79306e-11	1.41659e-09	1.92143e-09	1.41659e-09	-1.61245e-09	-6.02769e-10	-9.79306e-11	-9.79306e-11	4.06908e-10	9.11747e-10	-1.10761e-09	1.92143e-09	-6.02769e-10	4.95046e-09	-6.02769e-10	-1.61245e-09	-6.02769e-10	-9.79306e-11	4.06908e-10	4.06908e-10	1.92143e-09	9.11747e-10	1.41659e-09	9.11747e-10	1.41659e-09	1.41659e-09	4.06908e-10	1.41659e-09	4.06908e-10	3.43594e-09	1.92143e-09	-9.79306e-11	1.41659e-09	-9.79306e-11	9.11747e-10	-9.79306e-11	1.41659e-09	1.92143e-09	-6.02769e-10	1.92143e-09
0.961975	-9.79306e-11	-6.02769e-10	4.06908e-10	-1.10761e-09	-6.02769e-10	1.41659e-09	1.41659e-09	1.41659e-09	4.06908e-10	-1.10761e-09	9.11747e-10	2.42627e-09	-9.79306e-11	-9.79306e-11	9.11747e-10	-9.79306e-11	-9.79306e-11	2.42627e-09	1.92143e-09	-2.11729e-09	-9.79306e-11	2.42627e-09	9.11747e-10	-6.02769e-10	2.42627e-09	-9.79306e-11	1.41659e-09	-9.79306e-11	1.92143e-09	-9.79306e-11	1.92143e-09	4.06908e-10	1.41659e-09	3.94078e-09	-9.79306e-11	1.92143e-09	2.93111e-09	-6.02769e-10	4.06908e-10	9.11747e-10	9.11747e-10	-6.02769e-10	3.43594e-09	1.41659e-09	-6.02769e-10	-9.79306e-11	9.11747e-10	9.11747e-10	9.11747e-10
0.967471	9.11747e-10	2.93111e-09	4.06908e-10	1.41659e-09	-9.79306e-11	1.92143e-09	9.11747e-10	-9.79306e-11	-1.10761e-09	2.42627e-09	-9.79306e-11	4.06908e-10	-1.61245e-09	9.11747e-10	9.11747e-10	4.06908e-10	-6.02769e-10	3.94078e-09	1.41659e-09	-9.79306e-11	1.41659e-09	-9.79306e-11	1.41659e-09	1.41659e-09	-6.02769e-10	4.06908e-10	1.41659e-09	-9.79306e-11	-1.10761e-09	-9.79306e-11	9.11747e-10	1.92143e-09	1.41659e-09	3.43594e-09	-9.79306e-11	-1.10761e-09	3.43594e-09	9.11747e-10	4.06908e-10	4.06908e-10	-9.79306e-11	-1.61245e-09	4.06908e-10	2.42627e-09	1.92143e-09	-2.11729e-09	4.06908e-10	-6.02769e-10	4.95046e-09
0.972945	9.11747e-10	-1.61245e-09	1.41659e-09	-6.02769e-10	-6.02769e-10	1.41659e-09	-6.02769e-10	-1.10761e-09	-9.79306e-11	9.11747e-10	9.11747e-10	-6.02769e-10	-6.02769e-10	1.41659e-09	9.11747e-10	9.11747e-10	4.06908e-10	9.11747e-10	-1.61245e-09	9.11747e-10	9.11747e-10	-1.10761e-09	1.41659e-09	-6.02769e-10	-1.61245e-09	4.06908e-10	-9.79306e-11	4.06908e-10	4.06908e-10	9.11747e-10	9.11747e-10	-9.79306e-11	1.92143e-09	9.11747e-10	-6.02769e-10	9.11747e-10	1.92143e-09	1.41659e-09	1.41659e-09	-6.02769e-10	-9.79306e-11	-6.02769e-10	1.92143e-09	1.41659e-09	4.06908e-10	9.11747e-10	1.92143e-09	4.06908e-10	4.06908e-10
0.978445	9.11747e-10	-2.62213e-09	-6.02769e-10	4.06908e-10	1.41659e-09	-6.02769e-10	1.41659e-09	-1.10761e-09	1.92143e-09	1.41659e-09	4.06908e-10	4.06908e-10	3.43594e-09	9.11747e-10	-1.10761e-09	2.42627e-09	9.11747e-10	1.92143e-09	-2.62213e-09	4.06908e-10	1.92143e-09	1.41659e-09	1.92143e-09	4.06908e-10	4.06908e-10	1.41659e-09	-9.79306e-11	1.41659e-09	-9.79306e-11	-6.02769e-10	-1.61245e-09	4.06908e-10	-6.02769e-10	-1.10761e-09	-9.79306e-11	-9.79306e-11	9.11747e-10	4.06908e-10	-9.79306e-11	1.92143e-09	9.11747e-10	4.06908e-10	4.06908e-10	9.11747e-10	9.11747e-10	-2.62213e-09	-6.02769e-10	4.06908e-10	1.92143e-09
0.983951	-9.79306e-11	9.11747e-10	1.92143e-09	9.11747e-10	4.06908e-10	9.11747e-10	-1.10761e-09	9.11747e-10	-6.02769e-10	9.11747e-10	-6.02769e-10	-1.61245e-09	-1.61245e-09	-9.79306e-11	-9.79306e-11	9.11747e-10	9.11747e-10	9.11747e-10	4.06908e-10	1.41659e-09	9.11747e-10	4.06908e-10	1.92143e-09	-6.02769e-10	4.06908e-10	-6.02769e-10	9.11747e-10	4.06908e-10	-6.02769e-10	-1.61245e-09	2.42627e-09	1.41659e-09	1.41659e-09	-6.02769e-10	9.11747e-10	-9.79306e-11	2.42627e-09	9.11747e-10	4.06908e-10	4.06908e-10	1.92143e-09	3.94078e-09	-1.61245e-09	9.11747e-10	-9.79306e-11	-6.02769e-10	4.06908e-10	9.11747e-10	-6.02769e-10
0.989433	-6.02769e-10	-1.10761e-09	4.06908e-10	-9.79306e-11	4.06908e-10	-1.10761e-09	4.06908e-10	-9.79306e-11	-1.61245e-09	-9.79306e-11	1.41659e-09	-1.10761e-09	-1.61245e-09	9.11747e-10	4.06908e-10	-9.79306e-11	-3.6318e-09	-9.79306e-11	9.11747e-10	9.11747e-10	9.11747e-10	-1.61245e-09	4.06908e-10	-6.02769e-10	1.92143e-09	2.42627e-09	9.11747e-10	4.06908e-10	3.43594e-09	4.06908e-10	-9.79306e-11	-9.79306e-11	9.11747e-10	-1.10761e-09	1.41659e-09	1.41659e-09	-6.02769e-10	-9.79306e-11	9.11747e-10	9.11747e-10	2.93111e-09	-9.79306e-11	-9.79306e-11	4.06908e-10	-6.02769e-10	4.06908e-10	1.41659e-09	-9.79306e-11	-9.79306e-11
0.994927	-1.10761e-09	-2.11729e-09	-1.10761e-09	9.11747e-10	-9.79306e-11	-3.12697e-09	-1.10761e-09	-1.10761e-09	4.06908e-10	-9.79306e-11	-3.12697e-09	-1.10761e-09	1.41659e-09	9.11747e-10	-1.10761e-09	-9.79306e-11	4.06908e-10	1.92143e-09	4.06908e-10	2.42627e-09	4.06908e-10	1.41659e-09	-9.79306e-11	9.11747e-10	-1.61245e-09	1.41659e-09	-9.79306e-11	9.11747e-10	-9.79306e-11	4.06908e-10	9.11747e-10	9.11747e-10	1.92143e-09	9.11747e-10	-6.02769e-10	-6.02769e-10	9.11747e-10	1.92143e-09	-9.79306e-11	9.11747e-10	4.06908e-10	4.06908e-10	-6.02769e-10	-1.61245e-09	4.06908e-10	4.06908e-10	1.41659e-09	1.41659e-09	4.06908e-10
1.00041	-9.79306e-11	-6.02769e-10	1.41659e-09	4.06908e-10	-9.79306e-11	-9.79306e-11	-1.61245e-09	1.41659e-09	-6.02769e-10	-6.02769e-10	4.06908e-10	-9.79306e-11	-6.02769e-10	4.06908e-10	9.11747e-10	-3.12697e-09	1.41659e-09	4.06908e-10	-1.10761e-09	4.06908e-10	-6.02769e-10	9.11747e-10	-9.79306e-11	-6.02769e-10	-6.02769e-10	4.06908e-10	-9.79306e-11	9.11747e-10	4.06908e-10	4.06908e-10	1.41659e-09	-1.10761e-09	9.11747e-10	-9.79306e-11	4.06908e-10	2.42627e-09	2.42627e-09	9.11747e-10	-9.79306e-11	1.92143e-09	9.11747e-10	-1.61245e-09	-2.11729e-09	-1.61245e-09	9.11747e-10	-9.79306e-11	1.92143e-09	1.41659e-09	1.41659e-09
1.0059	4.06908e-10	-6.02769e-10	-1.10761e-09	-9.79306e-11	-1.61245e-09	-6.02769e-10	-9.79306e-11	1.92143e-09	9.11747e-10	-6.02769e-10	1.92143e-09	-1.10761e-09	-1.10761e-09	4.44562e-09	-1.61245e-09	-6.02769e-10	2.42627e-09	4.06908e-10	-9.79306e-11	-6.02769e-10	-9.79306e-11	9.11747e-10	-9.79306e-11	-1.10761e-09	1.41659e-09	4.06908e-10	4.06908e-10	1.41659e-09	-1.61245e-09	-1.10761e-09	1.41659e-09	-9.79306e-11	1.41659e-09	-9.79306e-11	9.11747e-10	1.41659e-09	-6.02769e-10	9.11747e-10	-6.02769e-10	1.41659e-09	-1.61245e-09	-6.02769e-10	-1.61245e-09	-6.02769e-10	-9.79306e-11	-9.79306e-11	2.42627e-09	-9.79306e-11	9.11747e-10
1.01139	-1.10761e-09	-1.61245e-09	-6.02769e-10	-1.10761e-09	-6.02769e-10	4.06908e-10	1.92143e-09	9.11747e-10	-6.02769e-10	-6.02769e-10	4.06908e-10	1.92143e-09	-9.79306e-11	2.93111e-09	4.06908e-10	-6.02769e-10	2.42627e-09	-1.61245e-09	-9.79306e-11	-9.79306e-11	-1.10761e-09	-9.79306e-11	-1.10761e-09	4.06908e-10	9.11747e-10	9.11747e-10	9.11747e-10	9.11747e-10	1.41659e-09	1.92143e-09	-9.79306e-11	-1.10761e-09	9.11747e-10	-9.79306e-11	1.41659e-09	1.92143e-09	-6.02769e-10	1.41659e-09	-1.10761e-09	2.42627e-09	9.11747e-10	-1.61245e-09	-9.79306e-11	4.06908e-10	4.06908e-10	-9.79306e-11	1.92143e-09	1.41659e-09	-9.79306e-11
1.01687	4.06908e-10	-4.13664e-09	-6.02769e-10	-1.10761e-09	-6.02769e-10	4.06908e-10	-1.61245e-09	-2.11729e-09	4.06908e-10	-6.02769e-10	4.06908e-10	-9.79306e-11	-2.11729e-09	1.92143e-09	-9.79306e-11	-6.02769e-10	-1.61245e-09	-1.10761e-09	-9.79306e-11	-1.10761e-09	-1.61245e-09	-6.02769e-10	-9.79306e-11	-6.02769e-10	4.06908e-10	-6.02769e-10	-2.62213e-09	-9.79306e-11	9.11747e-10	-9.79306e-11	-1.61245e-09	-9.79306e-11	1.41659e-09	4.06908e-10	1.41659e-09	4.06908e-10	-9.79306e-11	1.41659e-09	9.11747e-10	-1.61245e-09	9.11747e-10	-1.10761e-09	-2.11729e-09	-6.02769e-10	-9.79306e-11	9.11747e-10	4.06908e-10	2.42627e-09	1.92143e-09
1.02237	-2.11729e-09	-2.62213e-09	-2.11729e-09	-9.79306e-11	-9.79306e-11	4.06908e-10	-1.61245e-09	9.11747e-10	-2.11729e-09	9.11747e-10	9.11747e-10	4.06908e-10	4.06908e-10	4.06908e-10	4.06908e-10	9.11747e-10	-1.61245e-09	-1.61245e-09	-1.10761e-09	-6.02769e-10	-1.10761e-09	4.06908e-10	-1.10761e-09	-6.02769e-10	1.92143e-09	4.06908e-10	-6.02769e-10	9.11747e-10	1.41659e-09	9.11747e-10	-1.61245e-09	-2.62213e-09	-9.79306e-11	-9.79306e-11	9.11747e-10	2.42627e-09	1.92143e-09	2.42627e-09	1.92143e-09	-9.79306e-11	4.06908e-10	-1.10761e-09	4.06908e-10	4.06908e-10	9.11747e-10	-2.62213e-09	-1.61245e-09	2.42627e-09	-1.10761e-09
1.02787	-1.61245e-09	-1.10761e-09	-1.10761e-09	-9.79306e-11	-6.02769e-10	-9.79306e-11	-9.79306e-11	-1.61245e-09	9.11747e-10	4.06908e-10	1.41659e-09	9.11747e-10	9.11747e-10	4.06908e-10	-6.02769e-10	-6.02769e-10	9.11747e-10	-6.02769e-10	4.06908e-10	-1.10761e-09	-1.10761e-09	-1.10761e-09	-2.11729e-09	-1.10761e-09	-9.79306e-11	-1.10761e-09	-1.61245e-09	1.92143e-09	9.11747e-10	-6.02769e-10	-1.10761e-09	-1.10761e-09	-9.79306e-11	-9.79306e-11	-9.79306e-11	4.06908e-10	9.11747e-10	-1.61245e-09	-6.02769e-10	-1.10761e-09	4.06908e-10	1.41659e-09	-6.02769e-10	-1.10761e-09	-1.61245e-09	-1.10761e-09	-1.10761e-09	-6.02769e-10	4.06908e-10
1.03335	-2.11729e-09	-6.02769e-10	-1.10761e-09	2.42627e-09	9.11747e-10	1.92143e-09	-6.02769e-10	-6.02769e-10	4.06908e-10	-1.10761e-09	4.06908e-10	-3.6318e-09	4.06908e-10	9.11747e-10	9.11747e-10	-1.61245e-09	-6.02769e-10	-6.02769e-10	-1.10761e-09	-6.02769e-10	4.06908e-10	9.11747e-10	9.11747e-10	-2.11729e-09	4.06908e-10	4.06908e-10	4.06908e-10	1.41659e-09	9.11747e-10	1.41659e-09	-1.10761e-09	1.41659e-09	-9.79306e-11	-9.79306e-11	4.06908e-10	1.41659e-09	1.41659e-09	4.06908e-10	4.06908e-10	1.92143e-09	-9.79306e-11	-6.02769e-10	-9.79306e-11	9.11747e-10	-1.61245e-09	-1.10761e-09	4.06908e-10	1.92143e-09	9.11747e-10
1.03884	-6.02769e-10	-2.11729e-09	-1.61245e-09	4.06908e-10	-9.79306e-11	9.11747e-10	4.06908e-10	4.06908e-10	9.11747e-10	2.42627e-09	-1.61245e-09	-9.79306e-11	-6.02769e-10	4.06908e-10	2.42627e-09	-3.12697e-09	-2.11729e-09	1.41659e-09	1.41659e-09	9.11747e-10	1.41659e-09	-6.02769e-10	1.41659e-09	-1.10761e-09	9.11747e-10	2.42627e-09	-2.11729e-09	4.06908e-10	1.92143e-09	-1.10761e-09	-9.79306e-11	-6.02769e-10	9.11747e-10	-6.02769e-10	-9.79306e-11	1.41659e-09	4.06908e-10	-9.79306e-11	1.41659e-09	-9.79306e-11	-9.79306e-11	-6.02769e-10	-1.10761e-09	1.92143e-09	-1.61245e-09	9.11747e-10	-6.02769e-10	-9.79306e-11	4.06908e-10
1.04433	-1.10761e-09	-1.10761e-09	4.06908e-10	-9.79306e-11	-1.10761e-09	2.42627e-09	-6.02769e-10	4.06908e-10	4.06908e-10	-1.10761e-09	-2.62213e-09	4.06908e-10	-4.13664e-09	-9.79306e-11	-9.79306e-11	-2.62213e-09	-1.10761e-09	9.11747e-10	-1.10761e-09	-6.02769e-10	1.41659e-09	-9.79306e-11	-9.79306e-11	-1.10761e-09	-9.79306e-11	-6.02769e-10	-6.02769e-10	-6.02769e-10	-6.02769e-10	-9.79306e-11	-1.61245e-09	4.06908e-10	9.11747e-10	4.06908e-10	-1.10761e-09	9.11747e-10	-9.79306e-11	1.92143e-09	1.41659e-09	1.92143e-09	1.41659e-09	-2.11729e-09	-9.79306e-11	9.11747e-10	-6.02769e-10	4.06908e-10	-1.10761e-09	-1.10761e-09	-9.79306e-11
[truncated: 451 more columns]

## Sheet: 4bit_0mV
Time (s)	'0000'	'1000'	'0100'	'0010'	'0001'	'1100'	'1010'	'0110'	'1001'	'0101'	'0011'	'1110'	'1101'	'1011'	'0111'	'1111'
0.12932	9.11867e-11	3.79124e-08	5.44227e-10	5.79859e-10	4.16968e-10	3.76884e-08	3.47717e-08	5.84949e-10	3.14935e-08	4.78052e-10	4.52601e-10	3.67976e-08	3.24708e-08	3.34583e-08	5.03504e-10	3.52654e-08
0.15087	3.60975e-10	8.21027e-09	6.30762e-10	4.62781e-10	4.27149e-10	7.95067e-09	6.83588e-09	5.44227e-10	6.04688e-09	4.11878e-10	4.83143e-10	7.406e-09	6.10287e-09	6.47447e-09	5.49317e-10	6.95296e-09
0.17242	3.81336e-10	3.51189e-09	5.59498e-10	4.67872e-10	3.76246e-10	3.30828e-09	2.90105e-09	4.52601e-10	2.59563e-09	4.22059e-10	3.50794e-10	3.01304e-09	2.56e-09	2.69744e-09	5.39136e-10	2.91123e-09
0.19396	2.69348e-10	1.99497e-09	5.39136e-10	3.50794e-10	3.15161e-10	1.97461e-09	1.8219e-09	5.13685e-10	1.63865e-09	5.64588e-10	4.78052e-10	1.93389e-09	1.67937e-09	1.771e-09	5.74769e-10	1.76082e-09
0.23707	3.81336e-10	1.10925e-09	3.32496e-08	2.8971e-10	3.50794e-10	1.29905e-07	1.08889e-09	3.33718e-08	1.01763e-09	3.12135e-08	4.27149e-10	1.27813e-07	1.25492e-07	1.08889e-09	3.1804e-08	1.24794e-07
0.25861	3.55884e-10	1.06853e-09	6.34721e-09	4.3733e-10	2.33716e-10	2.68256e-08	9.92176e-10	6.54573e-09	8.19105e-10	5.88908e-09	4.27149e-10	2.6622e-08	2.47946e-08	1.04308e-09	6.00616e-09	2.57668e-08
0.28016	3.91517e-10	9.36183e-10	2.83997e-09	4.27149e-10	4.06788e-10	1.11016e-08	8.64918e-10	2.90105e-09	8.39466e-10	2.68726e-09	3.60975e-10	1.07962e-08	1.01141e-08	8.14015e-10	2.6109e-09	1.04907e-08
0.30168	2.33716e-10	8.39466e-10	1.80663e-09	4.11878e-10	3.40613e-10	6.02652e-09	9.0055e-10	1.8219e-09	7.83473e-10	1.61829e-09	3.81336e-10	5.84836e-09	5.51749e-09	8.34376e-10	1.64883e-09	5.62438e-09
0.34474	4.11878e-10	6.51124e-10	1.10925e-09	2.69478e-08	3.45703e-10	2.82979e-09	9.13304e-08	1.22519e-07	6.56214e-10	1.06853e-09	2.62861e-08	2.2204e-07	2.69744e-09	9.08366e-08	1.22712e-07	2.20009e-07
0.36626	4.83143e-10	7.5293e-10	1.05326e-09	5.2477e-09	3.81336e-10	2.29021e-09	1.70216e-08	2.44841e-08	5.39136e-10	1.03799e-09	5.48185e-09	5.10047e-08	2.1375e-09	1.68791e-08	2.43874e-08	4.99103e-08
0.38778	5.18775e-10	6.61304e-10	9.36183e-10	2.45819e-09	3.10071e-10	1.86771e-09	7.04459e-09	1.01192e-08	7.12208e-10	8.80189e-10	2.63126e-09	2.1323e-08	1.84226e-09	7.10567e-09	9.85954e-09	2.07834e-08
0.40931	4.22059e-10	7.5293e-10	8.34376e-10	1.53175e-09	4.06788e-10	1.70482e-09	4.0871e-09	5.74655e-09	5.79859e-10	8.24195e-10	1.59284e-09	1.17786e-08	1.5572e-09	4.29581e-09	5.45131e-09	1.15444e-08
0.4524	4.78052e-10	7.02027e-10	6.96937e-10	1.01763e-09	1.86556e-08	1.30778e-09	2.35639e-09	2.89087e-09	6.10582e-08	8.68153e-08	1.00014e-07	5.26806e-09	1.37052e-07	1.92465e-07	2.12363e-07	3.09955e-07
0.47396	3.91517e-10	4.93323e-10	7.73292e-10	8.39466e-10	3.70024e-09	1.18561e-09	1.88299e-09	2.31566e-09	1.24556e-08	1.62581e-08	2.07834e-08	4.00057e-09	2.81898e-08	4.20356e-08	4.72837e-08	8.2407e-08
0.4955	3.81336e-10	6.81666e-10	6.71485e-10	7.63111e-10	1.88808e-09	1.06344e-09	1.65392e-09	1.80154e-09	5.37496e-09	6.84097e-09	8.85675e-09	3.16575e-09	1.2308e-08	1.78514e-08	1.99486e-08	3.41964e-08
0.51706	3.20252e-10	5.34046e-10	6.20582e-10	6.96937e-10	1.20597e-09	8.64918e-10	1.38413e-09	1.64883e-09	3.33373e-09	4.21945e-09	5.26806e-09	2.64654e-09	7.04459e-09	1.00988e-08	1.10456e-08	1.87065e-08
0.53864	4.11878e-10	5.69678e-10	5.28956e-10	7.4275e-10	9.66725e-10	9.41273e-10	1.26196e-09	1.2976e-09	2.28512e-09	2.8756e-09	3.47626e-09	2.15786e-09	4.83029e-09	6.5101e-09	7.06495e-09	1.2028e-08

## Sheet: 4bit_200mV
Time (s)	'0000'	'1000'	'0100'	'0010'	'0001'	'1100'	'1010'	'0110'	'1001'	'0101'	'0011'	'1110'	'1101'	'1011'	'0111'	'1111'
0.12932	8.64927e-10	1.07783e-07	2.17824e-09	1.75574e-09	1.52159e-09	1.10334e-07	1.11856e-07	2.05608e-09	1.08526e-07	1.57758e-09	1.55722e-09	1.08267e-07	1.06847e-07	1.07381e-07	2.0408e-09	1.06404e-07
0.15087	1.04818e-09	4.7335e-08	2.21388e-09	1.80665e-09	1.5674e-09	4.68259e-08	4.38074e-08	2.22406e-09	3.89104e-08	1.66921e-09	1.72011e-09	4.55686e-08	4.05648e-08	4.07226e-08	1.91355e-09	4.45556e-08
0.17242	1.07363e-09	2.71516e-08	2.17824e-09	1.75065e-09	1.49104e-09	2.62608e-08	2.33084e-08	2.16806e-09	2.04272e-08	1.68448e-09	1.6743e-09	2.5314e-08	2.18118e-08	2.17253e-08	2.15279e-09	2.45606e-08
0.19396	1.22125e-09	1.74443e-08	2.26478e-09	1.7761e-09	1.5674e-09	1.68691e-08	1.50162e-08	2.11716e-09	1.3148e-08	1.66412e-09	1.70484e-09	1.62073e-08	1.38403e-08	1.3993e-08	2.07644e-09	1.5907e-08
0.23707	1.36887e-09	9.48803e-09	1.06175e-07	1.59285e-09	1.50631e-09	3.11755e-07	8.27143e-09	1.06521e-07	7.38061e-09	1.07371e-07	1.6743e-09	3.12213e-07	3.04725e-07	7.74203e-09	1.03523e-07	3.10273e-07
0.25861	1.31797e-09	7.73185e-09	3.9959e-08	1.79647e-09	1.52159e-09	1.2621e-07	6.76977e-09	4.03459e-08	6.21491e-09	3.82232e-08	1.7812e-09	1.26149e-07	1.18351e-07	6.50507e-09	3.97045e-08	1.25253e-07
0.28016	1.50631e-09	6.3829e-09	2.14402e-08	1.68957e-09	1.44014e-09	6.66886e-08	5.81786e-09	2.14708e-08	5.24774e-09	2.02898e-08	1.71502e-09	6.55636e-08	6.11757e-08	5.50735e-09	2.11704e-08	6.57723e-08
0.30168	1.45541e-09	5.45645e-09	1.38556e-08	1.69466e-09	1.55722e-09	4.22395e-08	4.98304e-09	1.40694e-08	4.6878e-09	1.33109e-08	1.72011e-09	4.16643e-08	3.85083e-08	4.80488e-09	1.36418e-08	4.15676e-08
0.34474	1.53686e-09	4.25512e-09	8.04745e-09	9.34029e-08	1.69466e-09	2.19085e-08	2.36254e-07	2.93465e-07	3.82753e-09	7.63004e-09	1.0284e-07	5.02929e-07	1.98673e-08	2.35414e-07	2.92432e-07	5.05525e-07
0.36626	1.44523e-09	4.00569e-09	6.50507e-09	3.43647e-08	1.52668e-09	1.70931e-08	8.93611e-08	1.17358e-07	3.54247e-09	6.33199e-09	3.69659e-08	2.09031e-07	1.57746e-08	8.90863e-08	1.16238e-07	2.1012e-07
0.38778	1.52159e-09	3.73081e-09	5.77205e-09	1.85438e-08	1.61321e-09	1.38199e-08	4.61947e-08	6.14455e-08	3.24722e-09	5.47681e-09	1.98215e-08	1.16941e-07	1.27153e-08	4.52479e-08	6.00355e-08	1.17144e-07
0.40931	1.46559e-09	3.55265e-09	5.01868e-09	1.2079e-08	1.57758e-09	1.13155e-08	2.93405e-08	3.89766e-08	3.14542e-09	4.76925e-09	1.28986e-08	7.32399e-08	1.0669e-08	2.88213e-08	3.79738e-08	7.27258e-08
0.4524	1.48086e-09	3.21668e-09	4.15331e-09	6.89702e-09	6.33544e-08	8.46486e-09	1.60699e-08	2.04476e-08	2.01884e-07	2.21487e-07	2.72457e-07	3.78007e-08	3.45585e-07	4.46085e-07	4.73848e-07	6.93467e-07
0.47396	1.50122e-09	3.06397e-09	3.79189e-09	5.72115e-09	2.43468e-08	7.51296e-09	1.29088e-08	1.61259e-08	6.97021e-08	8.48765e-08	1.06719e-07	2.92743e-08	1.36284e-07	1.794e-07	1.99069e-07	2.9799e-07
0.4955	1.49613e-09	2.97234e-09	3.56283e-09	4.77434e-09	1.34331e-08	6.59669e-09	1.0725e-08	1.33262e-08	3.66961e-08	4.39397e-08	5.50622e-08	2.35018e-08	7.17892e-08	9.79079e-08	1.10843e-07	1.6958e-07
0.51706	1.37906e-09	2.9418e-09	3.2574e-09	4.33147e-09	9.15715e-09	6.01639e-09	9.11643e-09	1.09846e-08	2.39294e-08	2.82461e-08	3.53879e-08	1.94143e-08	4.58282e-08	6.14862e-08	7.07609e-08	1.10985e-07
0.53864	1.49104e-09	2.80436e-09	3.08433e-09	3.87334e-09	6.87157e-09	5.56844e-09	8.0729e-09	9.40149e-09	1.71541e-08	2.05138e-08	2.5146e-08	1.6243e-08	3.26747e-08	4.32067e-08	4.90403e-08	7.70984e-08

[truncated: 9 more sheets: 4bit_400mV, Bending_R_TC, Bending_cyc_TC, CIFAR-10_rec._rate, CIFAR-10_CM, NIH_rec.rate, NIH_CM, MNIST_rec._rate, MNIST_CM]
